# Supplementary material for: Identification of human gene research articles with wrongly identified nucleotide sequences
Source: Life Sci Alliance. 2022 Jan 12;5(4):e202101203. doi: 10.26508/lsa.202101203 (PMC8807875; doi:10.26508/lsa.202101203)
Supplement: Supplementary file 2 [file LSA-2021-01203_TableS1.xlsx]

## Sheet: Single Gene Knockdown
PMID	Primary protein-coding gene (first gene if multiple studied)	Primary non-coding RNA studied (if studied)	Sequence 5'-3'	Reagent Type	Claim	Verified	Notes
20182889	KLF8	N/A	CGAUAUGGAUAACUCAUATT	siRNA	KLF8	Non-targeting
20182889	KLF8	N/A	UUAAGUUACCUCCAAGGTG	siRNA	KLF8	Non-targeting
20930115	ANXA1	N/A	UAUAAGGGCCACCACCUGAUAUGGG	siRNA	FPR2	FPR1
21923915	MACC1	N/A	ACGCACCCCAACTACAACTC	RT-PCR primer	ACTB	KLK14
22076119	KLF8	N/A	GGAGTGTTGGAGAAGTCATATTAC	RT-PCR primer	GAPDH	KLF8
22185393	ZFX	N/A	GGCAGTCCACAGCAAGAAC	RT-PCR primer	GAPDH	ZFX
22766838	KLF8	N/A	GGCTGTGGTCTCATCTGC	RT-PCR primer	KLF8	CMTM3
22766838	KLF8	N/A	GGGTGTTTGGCTTCTTTGC	RT-PCR primer	KLF8	CMTM3
22901129	NOB1	N/A	CTAGCCCGGCCAAGGAAGTGCAATTGGTTTTTTGTTAAT-3	shRNA	Non-targeting	NOB1	Sequence D (see Byrne & Labbé 2017)
22901129	NOB1	N/A	CTAGCCCGGTTCTCCGAACGTGTCACGTATCTCGAGATACGTGACACGTTCGGAGAATTTTTTTAAT	shRNA	NOB1	Non-targeting
22965687	ADAM8	N/A	AAAACCGTGAAATCAACAGCCAACTTTTGGCTGTTGATTTCACGGC	shRNA	ADAM8	HDGF
22965687	ADAM8	N/A	CACCGCCGTGAAATCAACAGCCAAAACGTTGGCTGTTGATTTCACGG	shRNA	ADAM8	HDGF
22965687	ADAM8	N/A	GAAACATTGGTGGCTACAGG	RT-PCR primer	ADAM8	HDGF
22965687	ADAM8	N/A	GAGGGTGACGGTGATAAGAA	RT-PCR primer	ADAM8	HDGF
22965687	ADAM8	N/A	CACCGCCCTGAATTGAACAGCCAAAACGTTGGCTGTTGATTTCACGG	shRNA	Non-targeting	HDGF
22965687	ADAM8	N/A	AAAACCGTGAAATCAACAGCCAACTTTTGGCTGTTCAATTCAGGGC	shRNA	Non-targeting	HDGF
23202914	EAG1	N/A	CTAGGTGTTCTAGTCTGGACT	shRNA	Non-targeting	GYPC
23482755	EAG1	N/A	TGTGTCCTGTTGCCATATGATGT	RT-PCR primer	EAG1	Non-targeting
23722127	KLF8	N/A	GGCTGTGGTCTCATCTGC	RT-PCR primer	KLF8	CMTM3
23722127	KLF8	N/A	GGGTGTTTGGCTTCTTTGC	RT-PCR primer	KLF8	CMTM3
24126978	USP39	N/A	AAGGTTAAGGTGAGCTCATCG	siRNA	USP39	NOB1
24346124	MACC1	N/A	TTCCAGCTTCCATGCAATCAA	RT-PCR primer	MACC1	F8
24346124	MACC1	N/A	CAGGTGAACAGATGTGGTCAA	RT-PCR primer	MACC1	TAB2
24353675	ZFX	N/A	TTGGTATCCGAGAAAGTCAGAAG	RT-PCR primer	GAPDH	ZFX
24452698	NOB1	N/A	GATTGAAGAATGCCGGATA	siRNA	NOB1	CELF1
24604387	KLF8	N/A	GGAGTGTTGGAGAAGTCATATTAC	RT-PCR primer	GAPDH	KLF8	Identical sequence for GAPDH primer used for KLF8 in same paper.
24694542	EAG1	N/A	CTAGGTGTTCTAGTCTGGACT	shRNA	Non-targeting	GYPC
24714960	NOB1	N/A	CCGGGCTGAACAATTTCAGTCATTTCTCGAGAAATGACTGAAATTGTTCAGCTTTTTG	shRNA	NOB1	PNO1	Sequence B (see Byrne & Labbé 2017)
25136578	EAG1	N/A	CTAGGTGTTCTAGTCTGGACT	shRNA	Non-targeting	GYPC
25262828	TPD52L2	N/A	CTAGCCCGGCCAAGGAAGTGCAATTGCATACTCGAGTATGCAATTGCACTTCCTTGGTTTTTTGTTAAT	shRNA	Non-targeting	NOB1	Sequence D (see Byrne & Labbé 2017)
25301753	GPR137	N/A	CTAGCCCGGCCAAGGAAGTGCAATTGCATACTCGAGTATGCAATTGCACTTCCTTGGTTTTTGTTAAT	shRNA	Non-targeting	NOB1	Sequence D (see Byrne & Labbé 2017)
25322973	PP5	N/A	GCGGAGGGTTTGAAAGAATATCTCGAGATATTCTTTCAAACCCTCCGCTTTTTT	shRNA	Non-targeting	TPD52L2	Sequence A (see Byrne & Labbé 2017)
25323066	KLF8	N/A	GGAGTGTTGGAGAAGTCATATTAC	RT-PCR primer	GAPDH	KLF8	Identical sequence for GAPDH primer used for KLF8 in same paper.
25333643	KLF8	N/A	GCAGGTACAAGGGCTGGGTA	Genomic PCR	HIF-1a (Chr 14)	RPSA
25333643	KLF8	N/A	TGCCGGGACTGGGCTTTT	Genomic PCR	HIF-1a (Chr 14)	RPSA
25333643	KLF8	N/A	CGAUAUGGAUAACUCAUATT	siRNA	KLF8	Non-targeting
25333643	KLF8	N/A	UUAAGUUACCUCCAAGGTG	siRNA	KLF8	Non-targeting
25409460	RPS15A	N/A	GCGGAGGGTTTGAAAGAATATCTCGAGATATTCTTTCAAACCCTCCGCTTTTTT	shRNA	Non-targeting	TPD52L2	Sequence A (see Byrne & Labbé 2017)
25421538	MACC1	N/A	TTUUCUAACCUGAACAUGUGACG	siRNA	MACC1	CCP110
25441684	ZFX	N/A	GGAGTGTTGGAGAAGTCATATTAC	RT-PCR primer	GAPDH	KLF8
25471990	GPR137	N/A	CTAGCCCGGCCAAGGAAGTGCAATTGCATACTCGAGTATGCAATTGCACTTCCTTGGTTTTTTGTTAAT	shRNA	Non-targeting	NOB1	Sequence D (see Byrne & Labbé 2017)
25496438	GPR137	N/A	GCGGAGGGTTTGAAAGAATATCTCGAGATATTCTTTCAAACCCTCCGCTTTTTT	shRNA	Non-targeting	TPD52L2	Sequence A (see Byrne & Labbé 2017)
25514843	GPR137	N/A	AAAGGGTGTAACGCAACTA	RT-PCR primer	GAPDH	ACTB
25514843	GPR137	N/A	GTGGACATCCGCAAAGAC	RT-PCR primer	GAPDH	ACTB
25524330	GPR137	N/A	GCGGAGGGTTTGAAAGAATATCTCGATATTCTTTCAAACCCTCCGCTTTTTT	shRNA	Non-targeting	TPD52L2	Sequence A (see Byrne & Labbé 2017)
25629696	TPD52L2	N/A	GCGGAGGGTTTGAAAGAATATCTCGAGATATTCTTTCAAACCCTCCGCTTTTTT	shRNA	Non-targeting	TPD52L2	Sequence A (see Byrne & Labbé 2017)
25629696	TPD52L2	N/A	TTCACAGGCAGGACAGAAGA	RT-PCR primer	Actin	TPD52L2
25629696	TPD52L2	N/A	TTGAAGGTCGCAGAGTTCCT	RT-PCR primer	Actin	TPD52L2
25629696	TPD52L2	N/A	AACCCAAACACTTTGGCAAG	RT-PCR primer	TPD52L2	ANLN
25629696	TPD52L2	N/A	ATGCAGTGTGGTGCACATTT	RT-PCR primer	TPD52L2	ANLN
25640194	MACC1	N/A	TTUUCUAACCUGAACAUGUGACG	siRNA	MACC1	CCP110
25643992	MYO6	N/A	GCGGAGGGTTTGAAAGAATATCTCGAGATATTCTTTCAAACCCTCCGCTTTTTT	shRNA	Non-targeting	TPD52L2	Sequence A (see Byrne & Labbé 2017)
25703929	MYO6	N/A	GCGGAGGGTTTGAAAGAATATCTCGAGATATTCTTTCAAACCCTCCGCTTTTTT	shRNA	Non-targeting	TPD52L2	Sequence A (see Byrne & Labbé 2017)
25746840	TPD52L2	N/A	CTAGCCCGGCCAAGGAAGTGCAATTGCATACTCGAGTATGCAATTGCACTTCCTTGGTTTTTTGTTAAT	shRNA	Non-targeting	NOB1	Sequence D (see Byrne & Labbé 2017)
25796168	PP5	N/A	GCGGAGGGTTTGAAAGAATATCTCGAGATATTCTTTCAAACCCTCCGCTTTTTT	shRNA	Non-targeting	TPD52L2	Sequence A (see Byrne & Labbé 2017)
25833696	RPS15A	N/A	GCGGAGGGTTTGAAAGAATATCTCGAGATATTCTTTCAAACCCTCCGCTTTTTT	shRNA	Non-targeting	TPD52L2	Sequence A (see Byrne & Labbé 2017)
25889525	USP39	N/A	GCGGAGGGTTTGAAAGAATATCTCGAGATATTCTTTCAAACCCTCCGCTTTTTT	shRNA	Non-targeting	TPD52L2	Sequence A (see Byrne & Labbé 2017)
25932170	TPD52L2	N/A	GCGGAGGGTTTGAAAGAATATCTCGAGATATTCTTTCAAACCCTCCGCTTTTTT	shRNA	Non-targeting	TPD52L2	Sequence A (see Byrne & Labbé 2017)
26056476	ICT1	N/A	GCGGAGGGTTTGAAAGAATATCTCGAGATATT CTTTCAAACCCTCCGCTTTTTT	shRNA	Non-targeting	TPD52L2	Sequence A (see Byrne & Labbé 2017)
26079730	EAG1	N/A	CTAGGTGTTCTAGTCTGGACT	siRNA	Non-targeting	GYPC
26081192	USP39	N/A	ACCACAACGGAAACACG	RT-PCR primer	USP39	RBBP6
26081192	USP39	N/A	CCAGCGATGGCAACTAC	RT-PCR primer	USP39	RBBP6
26137099	KLF8	N/A	GGCTGTGGTCTCATCTGC	RT-PCR primer	KLF8	CMTM3
26137099	KLF8	N/A	GGGTGTTTGGCTTCTTTGC	RT-PCR primer	KLF8	CMTM3
26178254	NOB1	N/A	CTAGCCCGGCCAAGGAAGTGCAATTGCATACTCGAGTATGCAATTGCACTTCCTTGGTTTTTTGTTAAT	shRNA	Non-targeting	NOB1	Sequence D (see Byrne & Labbé 2017)
26178254	NOB1	N/A	CTAGCCCGGTTCTCCGAACGTGTCACGTATCTCGAGATACGTGACACGTTCGGAGAATTTTTTTAAT	shRNA	NOB1	Non-targeting
26186090	ICT1	N/A	GCGGAGGGTTTGAAAGAATATCTCGAGATATTCTTTCAAACCCTCCGCTTTTTT	shRNA	Non-targeting	TPD52L2	Sequence A (see Byrne & Labbé 2017)
26300649	PP4R1	N/A	GCGGAGGGTTTGAAAGAATATCTCGAGATATTCTTTCAAACCCTCCGCTTTTTT	shRNA	Non-targeting	TPD52L2	Sequence A (see Byrne & Labbé 2017)
26303214	USP39	N/A	GCGGAGGGTTTGAAAGAATATCTCGAGATATTCTTTCAAACCCTCCGCTTTTTT	shRNA	Non-targeting	TPD52L2	Sequence A (see Byrne & Labbé 2017)
26407123	MYO6	N/A	GCGGAGGGTTTGAAAGAATATCTCGAGATATTCTTTCAAACCCTCCGCTTTTTT	shRNA	Non-targeting	TPD52L2	Sequence A (see Byrne & Labbé 2017)
26472971	PP4R1	N/A	GCGGAGGGTTTGAAAGAATATCTCGAGATATTCTTTCAAACCCTCCGCTTTTTT	shRNA	Non-targeting	TPD52L2	Sequence A (see Byrne & Labbé 2017)
26550235	TCTN1	N/A	GCGGAGGGTTTGAAAGAATATCTCGAGATATTCTTTCAAACCCTCCGTTTTTT	shRNA	Non-targeting	TPD52L2	Sequence A (see Byrne & Labbé 2017)
26714478	PPM1D	N/A	AGTCCGGAGGAGATGTACA	RT-PCR primer	CTNNB1	CTNNBIP1
26714478	PPM1D	N/A	CGGAGGAGATGTACATTCATT	siRNA	CTNNB1	CTNNBIP1
26714478	PPM1D	N/A	CGGTCTTCCGTCTCCGACC	RT-PCR primer	CTNNB1	CTNNBIP1
26714478	PPM1D	N/A	CAGGAATTCCTACCCACTTGAGAAGCGGCTGATG	RT-PCR primer	PPMID	SMAD3
26794135	MACC1	N/A	ACGCACCCCAACTACAACTC	RT-PCR primer	ACTB	KLK14
26835714	USP39	N/A	GCGGAGGGTTTGAAAGAATATCTCGAGATATTCTTTCAAACCCTCCGCTTTTTT	shRNA	Non-targeting	TPD52L2	Sequence A (see Byrne & Labbé 2017)
26835714	USP39	N/A	GTGGACATTCCGCAAAGAC	RT-PCR primer	Actin	Non-targeting
26844847	TCTN1	N/A	GCGGAGGGTTTGAAAGAATATCTCGAGATATTCTTTCAAACCCTCCGCTTTTTT	shRNA	Non-targeting	TPD52L2	Sequence A (see Byrne & Labbé 2017)
26870184	PP5	N/A	GCGGAGGGTTTGAAAGAATATCTCGAGATATTCTTTCAAACCCTCCGCTTTTTT	shRNA	Non-targeting	TPD52L2	Sequence A (see Byrne & Labbé 2017)
26937209	MYO6	N/A	GCGGAGGGTTTGAAAGAATATCTCGAGATATTCTTTCAAACCCTCCGCTTTTTT	shRNA	Non-targeting	TPD52L2	Sequence A (see Byrne & Labbé 2017)
27035327	RPS15A	N/A	GCGGAGGGTTGAAAGAATATCTCGAGATATTCTTTCAAACCCTCCGCTTTTTT	shRNA	Non-targeting	TPD52L2	Sequence A (see Byrne & Labbé 2017)
27044563	MYO6	N/A	GCGGAGGGTTTGAAAGAATATCTCGAGATATTCTTTCAAACCCTCCGCTTTTTT	shRNA	Non-targeting	TPD52L2	Sequence A (see Byrne & Labbé 2017)
27130037	RPS15A	N/A	GCGGAGGGTTTGAAAGAATATCTCGAGATATTCTTTCAAACCCTCCGCTTTTTT	shRNA	Non-targeting	TPD52L2	Sequence A (see Byrne & Labbé 2017)
27130037	RPS15A	N/A	AGAGATGGAATGGTGGTTGG	RT-PCR primer	RPS15A	ZFP36L2
27130037	RPS15A	N/A	CCTCCTTTTTCGGTTTCCTC	RT-PCR primer	RPS15A	ZFP36L2
27175747	USP39	N/A	GCGGAGGGTTTGAAAGAATATCTCGAGATATTCTTTCAAACCCTCCGCTTTTTT	shRNA	Non-targeting	TPD52L2	Sequence A (see Byrne & Labbé 2017)
27431378	MYO6	N/A	GCGGAGGGTTTGAAAGAATATCTCGAGATATTCTTTCAAACCCTCCGCTTTTTT	shRNA	Non-targeting	TPD52L2	Sequence A (see Byrne & Labbé 2017)
27478926	KLF8	N/A	TCCTGCACCCCAGAGCGGAT	RT-PCR primer	Survivin	MICAL3	Targets BIRC5 in Rattus norvegicus
27478926	KLF8	N/A	AATGGCACCCTGCTCACGCA	RT-PCR primer	ACTB	CTNNB1
27478926	KLF8	N/A	GGCCCAGAATGCAGTTCGCCTT	RT-PCR primer	ACTB	CTNNB1
27478926	KLF8	N/A	GATCTGGTGTCCCAGCATG	RT-PCR primer	CD133	Non-targeting
27478926	KLF8	N/A	ACCGACGAGCAGGAGGGCTT	RT-PCR primer	c-JUN	Non-targeting
27478926	KLF8	N/A	CAGCGCACCCGGGTTGAAGT	RT-PCR primer	c-JUN	Non-targeting
27478926	KLF8	N/A	GGCCGCTGCCAAACTGGTCT	RT-PCR primer	c-MYC	Non-targeting
27478926	KLF8	N/A	CGGTCCTCCGGGTCTCCTCG	RT-PCR primer	Survivin	ASL
27488539	MACC1	N/A	AAAGACAGAAGGAGAAAGGAA	siRNA	Non-targeting	MACC1	Non-Targeting siRNA sequence is identical to the provided MACC1 siRNA sequence in same paper
27755948	PP5	N/A	GCGGAGGGTTTGAAAGAATATCTCGAGATATTCTTTCAAACCCTCCGCTTTTTT	shRNA	Non-targeting	TPD52L2	Sequence A (see Byrne & Labbé 2017)
27755948	PP5	N/A	GCGGAGGGTTTGAAAGAATATCTCGAGATATTCTTTCAAACCCTCCGCTTTTTT	RT-PCR primer	ACTB	TPD52L2	Sequence A (see Byrne & Labbé 2017)/shRNA sequence used as RT-PCR primer, only 1 primer provided.
28259917	USP39	N/A	ACCACAACGGAAACACG	RT-PCR primer	USP39	RBBP6
28259917	USP39	N/A	CCAGCGATGGCAACTAC	RT-PCR primer	USP39	RBBP6
28413501	USP39	N/A	ACCACAACGGAAACACG	RT-PCR primer	USP39	RBBP6
28413501	USP39	N/A	CCAGCGATGGCAACTAC	RT-PCR primer	USP39	RBBP6
28629825	ICT1	N/A	GCATGTATCCAGGACTGATTT	shRNA	ICT1	IRF8
28629825	ICT1	N/A	GCCTTCTGTGGACGATTACAT	shRNA	ICT1	IRF8
29085498	MACC1	N/A	AAGAGGGGACGGGGACACGGCTT	siRNA	MACC1	KCNT1
29085498	MACC1	N/A	TTGGCGAACCGGAACAGGGGACG	siRNA	MACC1	Non-targeting
29422775	GPR137	N/A	GGACACTGAGCAAGAGAGGC	RT-PCR primer	GAPDH	Non-targeting
29739299	GPR137	N/A	AAAGGGTGTAACGCAACTA	RT-PCR primer	GAPDH	ACTB
29739299	GPR137	N/A	GTGGACATCCGCAAAGAC	RT-PCR primer	GAPDH	ACTB
30450850	RPS15A	N/A	GAGACCTTCAACCCAGCC	RT-PCR primer	ACTB	LINC01123
30569143	RPS15A	N/A	GCGGAGGGTTTGAAAGAATATCTCGAGATATTCTTTCAAACCCTCCGCTTTTTT	shRNA	Non-targeting	TPD52L2	Sequence A (see Byrne & Labbé 2017)
IJCEM0020647	RPS15A	N/A	GCGGAGGGTTTGAAAGAATATCTCGAGATATTCTTTCAAACCCTCCGCTTTTTT	shRNA	Non-targeting	TPD52L2	Sequence A (see Byrne & Labbé 2017)
IJCEM0021606	PP4R1	N/A	GCGGAGGGTTTGAAAGAATATCTCGAGATATTCTTTCAAACCCTCCGCTTTTTT	shRNA	Non-targeting	TPD52L2	Sequence A (see Byrne & Labbé 2017)
	Wrongly identified sequences are listed for each corpus in separate tabs, as well as a combined list of all wrongly identified sequences. Primary human protein-coding and ncRNA’s refer to the first-mentioned gene in each category in each publication title.

## Sheet: miR-145
PMID	Primary protein-coding gene (first gene in title if multiple studied)	Primary non-coding RNA studied (first gene in title if multiple studied)	Sequence 5'-3'	Reagent Type	Claim	Verified	Notes
30405771	TAGLN2	miR-145	AGTCCAGTTTTCCCAGGAATCCCT	RT-PCR primer	miR-145 RT primer	miR-145
30694767	SOX2	miR-145	GCGAGCACAGAATTAATACGAC	RT-PCR primer	RNU6	Possible universal reverse primer	Sequence is used as a forward primer, no reverse sequence is provided in the supplementary table.
25248370	ERBB3	miR-145	CGCTCATTGCCGATAGTG	RT-PCR primer	ACTB	ACTC	Targets ACTB in Rattus rattus
25474488	IGF1R	miR-145	CGCTCATTGCCGATAGTG	RT-PCR primer	GAPDH	ACTC	Targets ACTB in Rattus rattus
30134837	SOX11	miR-145	GGAAAGCTGTGGCGTGAT	RT-PCR primer	GAPDH	CATSPERB	Targets Arvicanthis niloticus GAPDH
25248370	ERBB3	miR-145	CTTGCAGACTTCGTGACAGG	RT-PCR primer	ERBB3	Non-targeting	Targets ERBB3 in Mus Musculus
29687853	ESR1	miR-145	CGGCCGTCACGCCACATCTT	RT-PCR primer	GAPDH	Non-targeting	Targets GAPDH in Canis lupus familiaris
30134837	SOX11	miR-145	AAGGTGGAAGAATGGGAGTT	RT-PCR primer	GAPDH	Non-targeting	Targets GAPDH in Rattus norvegicus
28661070	PDK1	miR-145	TCGCATCTCTTCTATCTGGCCCTGT	RT-PCR primer	mTOR	SLC6A9	Targets IGF1 in Ovis aries
21365617	POU5F1	miR-145	TCTTGTCTACCTCCCTTGCC	RT-PCR primer	POU5F1	ZNF81	Targets POU5F1 in Mus Musculus
21365617	POU5F1	miR-145	TTCTGGTCTGAGGGTGGGAA	RT-PCR primer	Glycodelin	TACC2
31298334	ADAM19	miR-145	ATTGGAACGATACAGAGAAGATT	siRNA	Non-targeting	RNU6
31298334	ADAM19	miR-145	GGAACGCTTCACGAATTTG	siRNA	Non-targeting	RNU6
30864742	CCND2	miR-145	CAGCCGTCCACTTCAGC	RT-PCR primer	CCND2	HMGA2
30864742	CCND2	miR-145	TGCCTTTGGGTCTTCC	RT-PCR primer	CCND2	HMGA2
31701767	N/A	Circ-PRMT5	GTCGTATCCAGTGCGTGTCG	RT-PCR primer	miR-1304	Non-targeting
30304349	N/A	CircRNA_001569	GGAGCATACCTGAAGAGCCAGCTGTG	siRNA	NR4A2	CFLAR
30304349	N/A	CircRNA_001569	ATCCGTTCGATGGCCTCTACACTG	siRNA	NR4A2	NPRL3
23919393	c-Myc	miR-145	ATATTTGTTGAGGACTTTATTTTTTCTAA	RT-PCR primer	c-Myc	PTGFRN
27771733	CTGF	miR-145	CCCAAGGACCCAAACCGTG	RT-PCR primer	CTGF	Non-targeting
25762621	E2F3	miR-145	CAGTGCGTGTCGTGGAGT	RT-PCR primer	miR-145 sense primer	Possible universal reverse primer
27572146	ETS	miR-145	CTCAACTGGTGTCGTGGAGTCGGCAATTCAGTTGAGAGGGAT	RT-PCR primer	miR-145 reverse RT-PCR primer	miR-145 RT primer
26309531	FSCN1	miR-145	TCCACTAGTCAGAGGGTTTCCGGTAC	RT-PCR primer	miR-145	FOXC1
26309531	FSCN1	miR-145	TCGGCTAGCGATGGAAAGAAAAGCAA	RT-PCR primer	miR-145	FSTL4
26309531	FSCN1	miR-145	ACACTCCAAGGGCTGTAACGGGTGCCGGAA	RT-PCR primer	RNU6	KLF7
26309531	FSCN1	miR-145	CTCAACTGGTGTCGTGGAGTCGGCAATTGACAAGTTGAAATATG	RT-PCR primer	RNU6	SERPINI1
30157476	N/A	KCNQ1OT1	GGTCGGGCAGGAAAGAGGGC	RT-PCR primer	RNU6	mTOR
29552756	N/A	miR-145	CAGCATACATGATTCCTTGTA	RT-PCR primer	miR-145	miR222HG
26852750	MRP1	miR-145	ACCCACACTGAGGTTGGTTA	RT-PCR primer	MRP1	HIF-1α
28332309	NRAS	miR-145	ACACCATGTATTCCGGGTCAA	RT-PCR primer	GAPDH	GAPDHS
28332309	NRAS	miR-145	TGTGGGCATCAATGGATTTGG	RT-PCR primer	GAPDH	GAPDHS
21917858	p70S6K1	miR-145	CCTGGTGAGAGATCTGGTTC	RT-PCR primer	HIF-1α	VEGFA
21917858	p70S6K1	miR-145	TCGGGCCTCCGAAACCATGA	RT-PCR primer	HIF-1α	VEGFA
24954107	PAK1	miR-145	TGATGCTACCCACCACCA	RT-PCR primer	PAK1	CHSY3
28661070	PDK1	miR-145	GCCCTGTAGTGTTTCCTACTT	RT-PCR primer	miR-145	miR-142
28661070	PDK1	miR-145	GCAGTACATCTCCAGCCTCCTCAGA	RT-PCR primer	mTOR	IGF1
30652343	PLCE1	miR-145	CUAGUGGUCCUAAACAUUUCAC	siRNA	miR-145	miR-203
30652343	PLCE1	miR-145	GUGAAAUGUUUAGGACCACUAG	siRNA	miR-145	miR-203
25913620	RAD18	mIR-145	CGCTTCACGAATTTGCGTGTCAT	RT-PCR primer	RNU6 RT primer	RNU6 reverse primer
19360360	RTKN	miR-145	ACACTCCAGCTGGGCAGGTCAAAAGGGTCC	RT-PCR primer	miR-145 forward primer	miR-145 complement
25578496	SMAD3	miR-145	GTGCTTTGTGGAGGGTACTTCAT	RT-PCR primer	miR-145	BMI1
29218252	SOX11	miR-145	GGTCGGGCAGGAAAGAGGGC	RT-PCR primer	RNU6	mTOR
29217166	N/A	SOX-21 AS1	ACACTTGACAGGAGGACAGA	RT-PCR primer	miR-145	KCNJ6
29217166	N/A	SOX-21 AS1	TTCAACAGTGAGTACATCATG	siRNA	miR-145 inhibitor	CACNB2
29217166	N/A	SOX-21 AS1	CAAGGCGGGCTACGTAGCTTA	siRNA	SOX21-AS1	Non-targeting
29217166	N/A	SOX-21 AS1	CTTAATTGCCTGATACGC	RT-PCR primer	SOX21-AS1	Non-targeting
29217166	N/A	SOX-21 AS1	TTTGCTTTCGAGCTATGA	RT-PCR primer	SOX21-AS1	Non-targeting
30485502	TUSC3	miR-145	CAGCATACATGATTCCTTGTA	RT-PCR primer	miR-145	miR222HG
30525209	ZEB2	miR-145	ACACTCCAAGGGCTGTAACGGGTGCCGGAA	RT-PCR primer	RNU6	KLF7

## Sheet: Cisplatin+Gemcitabine
PMID	Primary protein-coding gene (first gene if multiple studied)	Primary non-coding RNA studied (if studied)	Sequence 5'-3'	Reagent Type	Claim	Verified	Notes
19598259	CD44	N/A	CGATGCCCTGCTTTACCAA	RT-PCR primer	ABCB1	ABCG2
19598259	CD44	N/A	GATATGGATTTACGGCTTTGC	RT-PCR primer	ABCB1	ABCG2
19598259	CD44	N/A	ATCAGCAGAGGGGGCAGAGA	RT-PCR primer	ABCG2	GAPDH
19598259	CD44	N/A	TCAAGTGGGGCGATGCTG	RT-PCR primer	ABCG2	GAPDH
19598259	CD44	N/A	GCAGCCAAAGTTCCCACCAC	RT-PCR primer	GAPDH	ABCB1
19598259	CD44	N/A	TGGAGGAGCAAAGAAGAAGAAC	RT-PCR primer	GAPDH	ABCB1
20371173	N/A	N/A	TGGATATGATGGTTGGCAAGTG	RT-PCR primer	GLI1	MAPK8	Binds to human GLI1 (20/22nts) but does not meet the criteria for targeting (17 consecutive nts), binds 22/22 to Mus musculus GLI1
20371173	N/A	N/A	CCCCGCCCCTAGTTAGAGG	RT-PCR primer	EPHA2	Non-targeting	Targets EPHA2 in Mus Caroli
20371173	N/A	N/A	GAAAGCAAGAAGCTGGCCC	RT-PCR primer	EPHA2	SLC7A11-AS1	Targets EPHA2 in Mus musculus
20371173	N/A	N/A	ACAGACTCAGGCTCAGGCTTCT	RT-PCR primer	GLI1	DESI1	Targets GLI1 in Mus musculus
20371173	N/A	N/A	CCTGCCCACTTCAGGATGCTA	RT-PCR primer	TNFRSF12A	Non-targeting	Targets TNFRSF12A in Rattus rattus
21462380	CD133	N/A	TGTTAGTGGGGTCTCGCTCCTG	RT-PCR primer	GAPDH	Non-targeting	Targets GAPDH in Mus musculus
22956424	PTEN	miR-21	AGCAGAGAATGGAAAGTCAAA	RT-PCR primer	PTEN	B2M
23178452	MAP3K10	N/A	CAGCGGAACCGCTCATTGCCAATGG	RT-PCR primer	GAPDH	ACTB
23178452	MAP3K10	N/A	TCACCCACACTGTGCCCATCTACGA	RT-PCR primer	GAPDH	ACTB
23466500	PTEN	miR-21	CCCATACCCACCATCACACC	RT-PCR primer	ACTB	MARK4	Targets ACTB in Huso huso/ Rattus norvegicus
23466500	PTEN	miR-21	CACCCGCGAGTACAACCTTC	RT-PCR primer	ACTB	Non-targeting	Targets ACTB in Rattus rattus
23824073	PDCD4	miR-21	CCCCCCCCCCCCCCCCCCCC	siRNA	Non-targeting	SNX29
24423412	CD44	miR-34a	CAACCGCAATGGAGGCTATG	RT-PCR primer	HGF	NOTCH2	Copied from NOTCH2 Forward primer in the same paper
24423412	CD44	miR-34a	GCAGGGTGGAGGGCCCCCTC	RT-PCR primer	GAPDH	RECQL5
25234467	KRAS	miR-217	AAAGTGGCTAAACGAAGCTGAA	RT-PCR primer	RNU6	POU6F1
25234467	KRAS	miR-217	GTGGGCAGTGGGTTCTTCTC	RT-PCR primer	RNU6	POU6F1
25721211	PEBP4	miR-15b	GATCATATGAGAGTGACATACTGATGCCTAC	Genomic PCR	PEBP4	PEBP1
25721211	PEBP4	miR-15b	GATCTGCAGGGGTTAGCTTGGGGACCTGAAC	Genomic PCR	PEBP4	PEBP1
25824776	EZH2	miR-218	CCGTCCACCTCGGAAAT	RT-PCR primer	EZH2	OBSCN	Targets EZH2 in Marmota flaviventris
25824776	EZH2	miR-218	GTCGGATTGATGAAACCCAGACACA	RT-PCR primer	ACTB	B2M
25824776	EZH2	miR-218	TTAGCTGTGCTCGCGCTACTCTCTC	RT-PCR primer	ACTB	B2M
25888377	FBXW7	miR-223	CGACGCGTTATTGCGCCCCCATCAGCACT	RT-PCR primer	miR-223	miR-223	Primer does not bind to provided miR-223 RT primer
26166038	SMURF2	miR-15b	CGATGGCTGTTAGCAGCTTTTC	RT-PCR primer	TGFβ1	SMURF2	Copied from SMURF2 sequence in the same paper
26166038	SMURF2	miR-15b	TGCCTCTGCAGGGCTTCAAAG	RT-PCR primer	TGFβ1	SMURF2
26545779	NOX1	N/A	ACCCACACTGAGGTTGGTTA	RT-PCR primer	MDR1	HIF1A	Copied from HIF1A reverse primerin the same paper
26758190	A20	miR-125a	ATTCCCCAGGTGTGTGGTT	RT-PCR primer	miR-125a	pri-miR-125a	Sequences are identical to pri-miR-125a primers in [PMID 19881956]
26758190	A20	miR-125a	GGGTTCCTTGGGGAGGAG	RT-PCR primer	miR-125a	pri-miR-125a
27016414	HIF-1α	miR-421	TCGAGCTAGCCACCACCACTCCTGGCTAA	RT-PCR primer	miR-421 promoter F	CGNL1
27016414	HIF-1α	miR-421	UCUACUCUUUCUAGGAGGUUGUGA	siRNA	Non-targeting inhibitor	GALNT16
27400681	GFRα2	miR-17-5p	CACCATGAAGATCAAGATCATTGC	RT-PCR primer	GAPDH	ACTB
27400681	GFRα2	miR-17-5p	GGCCGGACTCATCGTACTCCTGC	RT-PCR primer	GAPDH	ACTB
27473273	FANCL	N/A	TCGGGTGGTCGCCAAATAC	siRNA	ERCC1	SETDB1
27473273	FANCL	N/A	CCAGGAAGCAACCACTTTC	siRNA	FANCL	FANCD2
27473273	FANCL	N/A	CTTGCTGTGTGACTGTCAC	siRNA	FANCL	RAD18
27785603	PTBP1	miR-124	AAGGGTGTGAACCTTCCTGG	RT-PCR primer	linc-ROR	PKM
27785603	PTBP1	miR-124	GCTCGACCCCAAACTTCAGA	RT-PCR primer	linc-ROR	PKM
27825112	SRC	miR-31	CATCCAAGCCTCAGACCCA	RT-PCR primer	SRC	LINC01588	Targets SRC in Mus musculus
27825112	SRC	miR-31	TGACACCACGGCATACAGC	RT-PCR primer	SRC	Non-targeting	Targets SRC in Rattus rattus
28281524	PARP1	miR-216b	GCACGTCACTGAGCTTTGGTGG	RT-PCR primer	RHOH	PNPLA7	Targets Rac2 in Mus musculus
28281524	PARP1	miR-216b	GACCGTCTTCGATGAGGCAATC	RT-PCR primer	RHOH	Non-targeting	Targets Rac2 in Rattus norvegicus
28350100	DKK1	mIR-203	GTCGTATCCAGTGCAGGGTCCGAGGTATTCGCACTGGATACGACCACTTTA	RT-PCR primer	miR-203 RT-primer	Non-targeting
28350100	DKK1	mIR-203	TCCGATCGTGAAGCGTTC	RT-PCR primer	RNU6	Non-targeting
28350100	DKK1	mIR-203	GTCGTATCCAGTGCAGGGTCCGAGGTATTCGCACTGGATACGACACGATT	RT-PCR primer	RNU6 RT primer	Non-targeting
28492560	PRKCE	miR-218-5p	AACACGAACTAGATTGGTACA	RT-PCR primer	miR-218	Non-targeting
28492560	PRKCE	miR-218-5p	AACACGAACTAGATTGGTACA	RT-PCR primer	miR-218-5p	Non-targeting
28656199	WNT	N/A	CCGATCAGTGGAGCTGAAGAA	RT-PCR primer	BCL-2	PKM
28886730	ANXA2	N/A	ACACAATGTGCTGCTGCTTC	RT-PCR primer	MDM2	MBD1	Targets MDM2 in Mus musculus
28886730	ANXA2	N/A	AGCGCAAAACGACACTTACA	RT-PCR primer	MDM2	Non-targeting	Targets MDM2 in Mus musculus
28956120	WIF1	miR-181c	TTATTATTAGTATTTAGTTAAGTTT	RT-PCR primer	WIF1	NDUFV2	Sequences are identical to primers used in [PMID 24853424], that were used as a primer for bisulfite-modified genomic DNA, upstream of the WIF1 promoter region.
28956120	WIF1	miR-181c	AGAGCCTGTGGTGTCCG	RT-PCR primer	RNU6	LSM5
28956120	WIF1	miR-181c	CATCTTCAAAGCACTTCCCT	RT-PCR primer	RNU6	LSM5
29067469	N/A	AK001796	AUUAUAGGUACAGGCCACCTT	siRNA	AK001796	SDHB
29067469	N/A	AK001796	GGUGGCCUGUACCUAUAAUTT	siRNA	AK001796	SDHB
29067469	N/A	AK001796	CAGATCCATGGAAAGAAACTCAAAG	RT-PCR primer	GAPDH	CDK1
29067469	N/A	AK001796	TCCTAGTACTGCAATTCGGGAAA	RT-PCR primer	GAPDH	CDK1
29218103	PDCD4	miR-429	ACACCATGTATTCCGGGTCAAT	RT-PCR primer	GAPDH	GAPDHS
29218103	PDCD4	miR-429	TGTGGGCATCAATGGATTTGG	RT-PCR primer	GAPDH	GAPDHS
29218103	PDCD4	miR-429	GGGAGGAGGAATCGGACAG	RT-PCR primer	PDCD4	Non-targeting
29218103	PDCD4	miR-429	TATGTTGGGAGGCGTGGC	RT-PCR primer	PDCD4	Non-targeting
29328427	GSTP1	miR-133b	GTCGTATCCAGTGCAGGGTCCGAGGTATTCGCACTGGATACGAC	RT-PCR primer	miR-133b RT-primer	Non-targeting
29355113	Slug	miR-34	ACAGUAGUCUGCACAUUGGUUA	RT-PCR primer	miR-34a	miR-199
29436681	ITGB8	miR-199a-3p	CCGGAATTCATGTCCCGCCCACGCT	RT-PCR primer	ITGB8	Non-targeting
29561664	HDAC1	mIR-34a	ATCCTGCACCTGCGACTACAG	RT-PCR primer	WNT1	MANBA	Targets WNT1 in Rattus rattus
29615098	TFAP2C	mIR-10a-5p	UACCCUGUAGAUCCGAAUUUGUG	siRNA	Non-targeting	miR-10a	Sequence is the exact same as provided miR-10a antisense in the same table.
29674277	N/A	FOXD2-AS1	ACAGACCGGTACAAGTGCAGA	RT-PCR primer	miR-143	miR-92a-3p
29674277	N/A	FOXD2-AS1	TGTCTTACACTACAGCCCATTTCCTT	RT-PCR primer	FOXD2-AS1	GPC6
29693005	IL6	N/A	GGTGGTCTCCTCTGACTTCAACA	RT-PCR primer	STAT3	GAPDH	Copied from GAPDH sequence in the same paper
29990840	Fyn	miR-125a-3p	AGCCCAAGATGCCCTTCAGT	RT-PCR primer	GAPDH	RNF212	Targets GAPDH in Mus musculus
29990840	Fyn	miR-125a-3p	CCGTGTTCCTACCCCCAATG	RT-PCR primer	GAPDH	Non-targeting	Targets GAPDH in Rattus norvegicus
30021382	CCND2	miR-373-3p	AAGGTGGAAGAATGGGAGTT	RT-PCR primer	GAPDH	ZNF75A	Targets GAPDH in Rattus norvegicus
30021382	CCND2	miR-373-3p	GGAAAGCTGTGGCGTGAT	RT-PCR primer	GAPDH	CATSPERB	Targets GAPDH in Rattus rattus
30032142	WNT5A	miR-374a	ACACGATGGTCAAAGCTAGTCGTAG	RT-PCR primer	WNT5A	Non-targeting
30032142	WNT5A	miR-374a	ACGGTCAGTTGTTCAGTTCC	RT-PCR primer	WNT5A	Non-targeting
30117016	WNT5A	mIR-129-5p	AGTGCGTGTCGTGGAGT	RT-PCR primer	miR-129	Non-targeting	Reverse miR primer is used as a forward miR-129 primer in other articles
30250547	N/A	MALAT1	UCACAACCUCCUAGAAAGAGUAGA	mimic	Non-targeting	GALNT16
30257412	HMGB1	miR-1284	GGGTAGAGTCATACTGGAACATG	RT-PCR primer	GAPDH	GAPDHP51	Targets GAPDH in Rattus norvegicus
30257412	HMGB1	miR-1284	CCTCGTCTCATAGACAAGATGGT	RT-PCR primer	GAPDH	Non-targeting	Targets GAPDH in Rattus norvegicus
30257412	HMGB1	miR-1284	CTTGGTCTCCCCTTTGGGGG	RT-PCR primer	HMGB1	ASB10	Targets HMGB1 in Rattus rattus
30542710	NRF2	miR-144-3p	GGAGAAATCAAACAGAGGC	RT-PCR primer	CASP3	BCL2	Copied from BCL2 primerin same table
30542710	NRF2	miR-144-3p	GAGTTCGGTGGGGTCATG	RT-PCR primer	CASP3	BCL2	Copied from BCL2 sequence in same table
30638935	KLF6	mIR-342-3p	GGCGTCCCCCTACCCTGTCATCC	RT-PCR primer	SOX6	PLCD1	Primers for SOX6 are claimed by authors to be taken from [PMID 21084391], that also described incorrect SOX6 primers targeting PLCD1
30638935	KLF6	mIR-342-3p	TGCTGCACACGGCTCCTCACTG	RT-PCR primer	SOX6	PLCD1	Primers for SOX6 are claimed by authors to be taken from [PMID 21084391], that also described incorrect SOX6 primers targeting PLCD1
30638935	KLF6	mIR-342-3p	TGGCAAAGTGGAGATTGTTG	RT-PCR primer	GAPDH	MARK3	Targets GAPDH in Arvicanthis niloticus, Human GAPDH GenBank Accession provided
30720173	CUL4A	miR-363-3p	AUUGGAACGAUACAGAGAAGAUU	siRNA	Non-targeting	RNU6
30728036	BRD4	miR-188-3p	CACCATGTTGGCCAGGCTGGT	RT-PCR primer	LINC00346	LOC107987464
30728036	BRD4	miR-188-3p	CCGGAAGCACAGTGGTCTAAAAGTACTCGAGTACTTTTAGACCACTGTGCTTTTTTTG	shRNA	LINC00346	Non-targeting
30859368	PVT1	mIR-216b	CTGATGTACCAGTTGGGGAA	RT-PCR primer	GAPDH	IL1B
30859368	PVT1	mIR-216b	TGAACTGAAAGCTCTCCACC	RT-PCR primer	GAPDH	IL1B
30859368	PVT1	mIR-216b	GCCGCGCTAAAGTGCTTATAGTG	RT-PCR primer	miR-216b	miR-20a
31037158	HOXB13	N/A	GGAGAATGCGAAGCTGTACC	RT-PCR primer	ABCG1	Non-targeting	Targets ABCG1 in Arvicanthis niloticus
31037158	HOXB13	N/A	GGAGGCGGTTTTTACCTCTC	RT-PCR primer	ABCG1	Non-targeting	targets ABCG1 in Mus caroli
31272718	PLAC8	N/A	CAAGCGGCCAGGGAGAGATGAC	RT-PCR primer	MDR1	EXOC7
31272718	PLAC8	N/A	GGCATTGCTGGTGAGCTCGTGTA	RT-PCR primer	MDR1	EXOC7
31272718	PLAC8	N/A	ATTCCTCTGGAAGGGAGAGAT	RT-PCR primer	MRP	EXOC7
31272718	PLAC8	N/A	GAGCTGGTCTCTTGGGAGG	RT-PCR primer	MRP	EXOC7
31272718	PLAC8	N/A	ATGTAGGCATCGGTCTCC	RT-PCR primer	PD-L1	EXOC7
31272718	PLAC8	N/A	TAAACGCTGCTTGTGTTTGT	RT-PCR primer	PD-L1	EXOC7
31272718	PLAC8	N/A	AAGATGAGCACGGGCGAGA	RT-PCR primer	PLAC8	EXOC7
31272718	PLAC8	N/A	GGAGTATTTCCAGGACAACAGC	RT-PCR primer	PLAC8	EXOC7
31492499	N/A	Hsa_circ_0035483	AACUGGCCCUCAAAGUCCCGCU	mimic	miR-335	miR-193
31632081	CX43	mIR-218-5p	GGATTTGGTCGTATTGGG	RT-PCR primer	GAPDH (forward)	GAPDH (reverse)	Forward GAPDH sequence is identical to the provided reverse GAPDH sequence
31807027	SOS1	miR-152-3p	GGAACUUAGCCACUGUGAAUU	mimic	Non-targeting	miR-27a
31807027	SOS1	miR-152-3p	TAATTAGAATTAATTTGACT	RT-PCR primer	RNU6	LSM2

## Sheet: Gene
PMID	Primary protein-coding gene (first gene if multiple studied)	Primary non-coding RNA studied (if studied)	Sequence 5'-3'	Reagent Type	Claim	Verified	Notes
17010535	HTR3B	N/A	GAGACAGGGTCTTGTTCTGTCACC	RT-PCR primer	HTR3B	SLFN5
17234368	TOP2	N/A	CTCTGAACTTGCGTTTGTCG	ChIP PCR	RUNX1	DPYS
18178340	TUBB3	N/A	GGTTTTGTTTTTTTTATTTAGGTTATG	Bisulfite PCR	TUBB3	Non-targeting
18817855	PGD2	N/A	TCCACTGGCGTCTTCACC	RT-PCR primer	USF1	GAPDH	Copied from GAPDH primers in the same paper
19000751	GNB2L1	N/A	CACCAGCTGGTTATCTCTCAGCTC	RT-PCR primer	ACTB	TNF
19095050	CD2AP	N/A	AGATCTCTGAGCTCAGGCG	RT-PCR primer	CD2AP	GSE1
19095050	CD2AP	N/A	AGATCTACGGCGGCGGGA	RT-PCR primer	CD2AP	Non-targeting
19733223	UbC	N/A	TAAGAAACCATGGTGAACCATGGTGTACAT	siRNA	Non-targeting	LINC02009
19799973	LATS1/2	N/A	CUUCCUCUCUUUCUCUCCCUUGGA	siRNA	Non-targeting	STYXL2
21397669	MMP-13	miR-146a	TTCACGCCATTCTCCTGCCTCA	RT-PCR primer	RANTS	DAG1
21397669	MMP-13	miR-146a	ACCAGCCTGGCCAACATGATGAAA	RT-PCR primer	RANTS	INPP5F
21549185	SMS1	N/A	ACTCCAATCACGGCTCCAC	RT-PCR primer	SGMS1 Exon 1	SGMS1 Intron	Identified on both GRCh37 and GRCh38
21549185	SMS1	N/A	TGCCTGGTGTCGGATTGGGGC	RT-PCR primer	SGMS1 Exon 1	SGMS1 Intron	Identified on both GRCh37 and GRCh38
21712076	ITSN1	N/A	CTCTGTGGAGACT	RT-PCR primer	ITSN1	Non-targeting
21784138	TBX3	N/A	AGCTCTAGCTAGCAGCACTCGACC	Genomic PCR	TBX3	P3H2
22037487	PLEKHA5	N/A	ATGGATGATGATATCGCCG	RT-PCR primer	TUBA1B	ACTB
22037487	PLEKHA5	N/A	GTCATAGTCCGCCTAGAAG	RT-PCR primer	TUBA1B	ACTB
22093877	TFF1	N/A	CAAAGTGTTGGGATTACAGG	PCR-RFLP	TFF1	DAG1	Used to amplify Chromosome 16 by PMID: 15857419
22326267	GST	N/A	TTCCTCACTGGTCCTCACATCTC	RT-PCR primer	GSTM1	GSTT1
22326267	GST	N/A	TCACCGGATCATGGCCAGCA	RT-PCR primer	GSTM1	GSTT1
22326267	GST	N/A	GAACTCCCTGAAAAGCTAAAGC	RT-PCR primer	GSTT1	GSTM1
22326267	GST	N/A	GTTGGGCTCAAATATACGGTGG	RT-PCR primer	GSTT1	GSTM1
22326521	TPO	N/A	AAATAACCTTAATCATCAATTGG	Genomic PCR	TPO	APOB
22326521	TPO	N/A	GGTTCTTAGCAGCAAGAGTC	Genomic PCR	TPO	APOB
22445608	HSD17B3	N/A	AGGCAGGAGAATTGCTTGAA	Genomic PCR	HSD17B3	DAG1
22445608	HSD17B3	N/A	CCTGGGTTCAAGCGATTCT	Genomic PCR	HSD17B3	KIR2DL1
22565189	MED19	N/A	TGACAGGCAGCACGAATC	RT-PCR primer	ACTB	MED19
22565189	MED19	N/A	CAGGTCAGGCAGGAAGTTAC	RT-PCR primer	ACTB	MED19
22565189	MED19	N/A	CGAGAAGATGACCCAGAT	RT-PCR primer	MED19	ACTB
22565189	MED19	N/A	GATCTTCATGAGGTAGTCAG	RT-PCR primer	MED19	ACTB
22692007	MYD88	N/A	GCGTGGATGCCGCATATGAAGTTA	RT-PCR primer	MMP1	MMP3	Provided Human 18S NCBI accession no. in the same table is actually Bovine 18S NCBI accession no.
22692007	MYD88	N/A	CATCCTGTTGTTGCTGTGGCTGAT	RT-PCR primer	MMP1	TIMP1	Provided Human 18S NCBI accession no. in the same table is actually Bovine 18S NCBI accession no.
22759511	B3GALTL	N/A	TGAAATGATTGTTTTTAAAGTGACA	RT-PCR primer	B3GALTL Exon 15	B3GALTL Exon 7	Copied from Exon 7 primers in the same paper
22759511	B3GALTL	N/A	CAATGAAATTAAAGTTGATGCACAC	RT-PCR primer	B3GALTL Exon 15	B3GALTL Exon 7
22759511	B3GALTL	N/A	AAAATGCAAGATTAGGGAATGC	RT-PCR primer	B3GALTL Exon 9	B3GALTL Exon 8
22789864	FADD	N/A	ATGTTTGGCCTCAAAAGAAACGC	RT-PCR primer	FADD	MCL1
22789864	FADD	N/A	CCGAGGCCTCCTTCTCCGTAGCC	RT-PCR primer	FADD	MCL1
22842189	TGF-β1	N/A	CGCAAAGAUACGCAGAAAUTT	siRNA	TBX1	Non-targeting
22846364	P53	N/A	GAGGACTGAGGCTGGGTGT	RT-PCR primer	MYL1	DESMIN	Copied from DESMIN reverse RT-PCR primer in the same paper
23018043	DSPP	N/A	CATCGTATGTCTTCTCGTGTT	RT-PCR primer	DSPP Exon 3	DSPP Exon 2	Copied from DSPP Exon 2 primer in the same paper
23018043	DSPP	N/A	CATCGTATGTCTTCTCGTGTT	RT-PCR primer	DSPP Exon 4	DSPP Exon 2	Copied from DSPP Exon 2 primer in the same paper
23137637	CEP131	N/A	CCCGTCGACGTCCTTAGCAGCTTCCTCC	RT-PCR primer	CEP131 Promoter	DNMT1
23266626	FMO3	N/A	TGTAATATGTATCTTAATCAT	RT-PCR primer	FMO3 Exon 6	FMO3 Exon 4	Copied from FMO3 Exon 4 primers in the same paper
23266626	FMO3	N/A	TGTCAGTTATGTGGCTA	RT-PCR primer	FMO3 Exon 6	FMO3 Exon 4	Copied from FMO3 Exon 4 primers in the same paper
23266643	YWHAE	N/A	TGGAACTCCGTACTGTAGCA	RT-PCR primer	YWHAE Exon 4	YWHAE Exon 5	Copied from YHAE Exon 5 primer in the same paper
23266808	NUCB2	N/A	TTTCACCTCATTCCACCTCA	RT-PCR primer	NUCB2 Exon 3 Forward	NUCB2 Exon 3 Reverse	Copied from NUCB2 Exon3 Reverse primer in the same paper
23481307	BTD	N/A	GTTGATCAAGTGACACCCAG	RT-PCR primer	BTD Exon 4 Forward	BTD Exon 4 Reverse	Reverse complement of reverse primer.
23570881	GSTM1	N/A	CCTCTCCCTTTCCTCTGTTC	RT-PCR primer	GSTP1	ERCC2
23570881	GSTM1	N/A	CAGGTGAGGGGGACATCT	RT-PCR primer	GSTP1	ERCC2
23644027	NKX2-5	N/A	CTCGGCCTCCTAAAGTGCT	RT-PCR primer	NKX2	ABCC4
23831511	KIR2DS1	N/A	CCCACCTTCCCCTCTCTCCAGGCAAATGGG	RT-PCR primer	AAT Exon 2	AAT Exon 3	Identified on both GRCh37 and GRCh38
23831511	KIR2DS1	N/A	GGGCCTCAGTCCCAACATGGCTAAGAGGTG	RT-PCR primer	AAT Exon 2	AAT Exon 3	Identified on both GRCh37 and GRCh38
23860323	SP1	N/A	TGCAAAGGGGAGTGGAAAGGG	ChIP PCR	PARP1	FBN1
23860323	SP1	N/A	TGGTGGAGGAGCTGAGCAACTT	RT-PCR primer	PARP1	ZBED1
23860323	SP1	N/A	AGAAACACCTGCTCGTCCACGT	RT-PCR primer	PARP1	ZBED1
23900199	RDH12	N/A	TATGCAGGTCTGTTACAGG	RT-PCR primer	RDH12 Exon 4	RDH12 Exon 5	Identified on both GRCh37 and GRCh38
23900199	RDH12	N/A	CCCTGGACATTCTCCACATT	RT-PCR primer	RDH12 Exon 4	RDH12 Exon 5	Identified on both GRCh37 and GRCh38
23900199	RDH12	N/A	ATGGCTGGGAGAATGAATGC	RT-PCR primer	RDH12 Exon 3	RDH12 Exon 4
23900199	RDH12	N/A	CATAGATGGTCTAGGGTGGA	RT-PCR primer	RDH12 Exon 3	RDH12 Exon 4
23933414	MTHFR	N/A	AGGACGGTGCGTGAGAGTG	PCR-RFLP	MTFHR (-) Strand	MTHFR (+) Strand
24120392	GSTM1	N/A	CAGCTGCATTTGGAAGTGCTC	RT-PCR primer	GSTT1	CYP1A1
24295890	TBX1	N/A	TCTCCGTCTTCGCCTATCAG	Genomic PCR	TBX1	TBX5
24295890	TBX1	N/A	AGAAATTGTGCCCATTGATC	Genomic PCR	TBX1	TBX5-AS1
24582978	SOX10	N/A	TGTAAAACGACGGCCAGTAGATGGGTTTAGCTGGAGCA	Genomic PCR	SOX10 Exon 1	SOX10 Exon 2	Identified on both GRCh37 and GRCh38
24582978	SOX10	N/A	CAGGAAACAGCTATGACCAATCCACCCGAAGCTAGAGG	Genomic PCR	SOX10 Exon 1	SOX10 Exon 2	Identified on both GRCh37 and GRCh38
24582978	SOX10	N/A	TGTAAAACGACGGCCAGTTCTCACCCTCCAGCCCATGA	Genomic PCR	SOX10 Exon 2	SOX10 Exon 3	Identified on both GRCh37 and GRCh38
24582978	SOX10	N/A	CAGGAAACAGCTATGACCTGCCATCCAGCCATCTCCTG	Genomic PCR	SOX10 Exon 2	SOX10 Exon 3	Identified on both GRCh37 and GRCh38
24582978	SOX10	N/A	TGTAAAACGACGGCCAGTCCCGACTCATGCTGCCAAA	Genomic PCR	SOX10 Exon 3	SOX10 Exon 4	Identified on both GRCh37 and GRCh38
24582978	SOX10	N/A	CAGGAAACAGCTATGACCCCCGACCTGTCAGCCTCTTCA	Genomic PCR	SOX10 Exon 3	SOX10 Exon 4	Identified on both GRCh37 and GRCh38
24680773	BRK1	N/A	GAAAUUUGUUUGUCCAGAA	siRNA	SP4	SP3
24680773	BRK1	N/A	GGUAUUCACUCUAGCAGUA	siRNA	SP4	SP3
24680773	BRK1	N/A	GAUAGGAACUGUUAAUACU	siRNA	SP4	SP3
24680773	BRK1	N/A	GCGAGAUGAUACUUUGAUU	siRNA	SP4	SP3
25014136	ERB	miR-503-5p	TGGCAGAGTTGCCTTCTACCTG	RT-PCR primer	PTENP	PTEN
25014136	ERB	miR-503-5p	GAGGCTGAATCAGAGTAAGGCTG	RT-PCR primer	PTENP	PTEN
25158131	p53	N/A	AAAAGCTTCTAGCAGTTTGGGCTTTC	RT-PCR primer	p53	GDA	targets Mus caroli TP53
25158131	p53	N/A	AATCTAGAACTGCCATGGAGGAGTCA	RT-PCR primer	p53	STARD4	targets Mus caroli TP53
25200494	WISP1	N/A	GTCTCCCCTTCCCGATACA	RT-PCR primer	WISP1	WISP2
25284510	VEGF111B	N/A	CCAACCGTGAAAAGATGACC	RT-PCR primer	ACTB	ACTBL2	targets ACTB in Rattus rattus
25481456	FOXP3	N/A	CCAGCACCAGTTGAGGAAGT	RT-PCR primer	FOXP3	NLGN1
25701598	TGF-β1	N/A	TTCAGAGGGGATCGTTGTAGAAGTC	RT-PCR primer	BCL2	CASP3	Copied from CASP3 primers in the same paper
25701598	TGF-β1	N/A	CAAGCTTGTCGGCATACTGTTTCAG	RT-PCR primer	BCL2	CASP3	Copied from CASP3 primers in the same paper
25701598	TGF-β1	N/A	CAGCTGCACCTGACGCCCTT	RT-PCR primer	BAX	BCL2
25701598	TGF-β1	N/A	GCCTCCGTTATCCTGGATCC	RT-PCR primer	BAX	BCL2
25735572	β1,4-GalT-I	N/A	GTGGGCCGCCCTAGGCACCAA	RT-PCR primer	ACTB	Non-targeting	targets Mus musculus ACTB
25746323	P300	N/A	AGGGTGAGCCACAGTCCAGAGC	RT-PCR primer	P300	FOXA3
25863178	N/A	miR-210-3p	TGCGTGTCGTGGAGTC	RT-PCR primer	miR-let-7c	Possible universal reverse primer
25895478	BCS1L	N/A	CAATCGCACCAGCATTAAGGG	RT-PCR primer	GJB3	GJB4
25895478	BCS1L	N/A	TGATCTTATCTGCTGATCTCGCAG	RT-PCR primer	GJB3	GJB4
25917967	ANP	N/A	GTGGTGTTGAGGAAAGCAGACA	RT-PCR primer	RNA18S	RPS18
25917967	ANP	N/A	TGATCACACGTTCCACCTCATC	RT-PCR primer	RNA18S	RPS18
26275944	ZEB1	miR-205	GCGAGCACAGAATTAATACGAC	RT-PCR primer	miR-205	Possible universal reverse primer
26283150	BMP1	N/A	TCCTCTGCTGGTTCCTGACT	RT-PCR primer	ENPP1	EDN1
26283150	BMP1	N/A	ATGGAAGCCAGTGAAGATGG	RT-PCR primer	ENPP1	EDN1
26364572	CD34	N/A	CCGGGGCAGCACGGCGGGCCGCTGG	RT-PCR primer	IGHE	GAK
26581508	HNRNPA1	N/A	GCGGAGGGTTTGAAAGAATATCTCGAGATATTCTTTCAAACCCTCCGCTTTTTT	shRNA	Non-targeting	TPD52L2
26642897	N/A	miR-134	GGGTACCCATGCACAGCAAGTCGGATT	Genomic PCR	precursor miR-187	Non-targeting
26642897	N/A	miR-134	GGGCCCTGTGTCGAGTCCCTC	Genomic PCR	precursor miR-187	Non-targeting
26680099	BRIP1	N/A	AAGUUACUCAGCCAAGAACGA	siRNA	Non-targeting	GTF2IP1
26719042	REG3A	N/A	TGCACAGTGTCACGAACAGA	RT-PCR primer	CCND1	CDK6
26719042	REG3A	N/A	ACCTCGGAGAAGGCTAAACA	RT-PCR primer	CCND1	Non-targeting
26719042	REG3A	N/A	GTGTATGCGTCGGCTTCA	RT-PCR primer	STAT3	STAT3 Intron	Identified on both GRCh37 and GRCh38
26723509	Survivin	miR-542-3p	GTGCAGGGTCCGAGGT	RT-PCR primer	miR-542-3p reverse	Possible universal reverse primer
26723509	Survivin	miR-542-3p	GAGCGGTAGCACCATTTGAA	RT-PCR primer	RNU6	Non-targeting
26723509	Survivin	miR-542-3p	GTGCAGGGTCCGAGGT	RT-PCR primer	RNU6	Possible universal reverse primer
26774799	CCNB2	N/A	GTGCCCGGATGGTTACACC	RT-PCR primer	SATB2	STAB2
26774799	CCNB2	N/A	CTTCCTACAAATATGGCGGCAT	RT-PCR primer	SATB2	STAB2
26930363	α-globin	N/A	CCTCGGCCCCACTGACCCTC	probe RT-PCR	HBA2	HBA1
26956036	PPARγ	N/A	CGGCATGTGCAAAGCTGGTT	RT-PCR primer	ACTB	ACTG
27048832	RUNX3	miR-130b	TGGTGATGGAGGAGGTTTAGTAAGT	RT-PCR primer	RUNX3	Non-targeting	Used as a methylated ACTB primer PMID 25233927
27048832	RUNX3	miR-130b	GACGAACAACGTCTTATTACAACGC	RT-PCR primer	RUNX3	Non-targeting	Used as a methylated RUNX3 primer PMID 17898258
27048832	RUNX3	miR-130b	GTGCAGGGTCCGAGGT	RT-PCR primer	miR-130b reverse	Possible universal reverse primer
27048832	RUNX3	miR-130b	GTGCAGGGTCCGAGGT	RT-PCR primer	RNU6	Possible universal reverse primer
27154818	MT1-MMP	miR-150-5p	TGGTCCAGGGTTTCTTACTCC	RT-PCR primer	GAPDH	Non-targeting	targets Mus musculus GAPDH
27154818	MT1-MMP	miR-150-5p	CGAGGAAGAAGACGGAAGAAT	RT-PCR primer	miR-150-5p	Possible universal reverse primer
27282281	p27	miR-222	GCGAGCTACATCTGGCTACT	RT-PCR primer	RNU6	miR-222	copied from mIR-222 F primer in the same paper
27282281	p27	miR-222	CAGTGCGTGTCGTGGAGT	RT-PCR primer	miR-222	Possible universal reverse primer
27282281	p27	miR-222	TGGCGGAACTTGCAATCCTCAGT	RT-PCR primer	p27	PTEN
27282281	p27	miR-222	TCCCGTCGTGTGGGTCCTGA	RT-PCR primer	p27	PTEN
27451075	RAB18	miR-455-5p	CGAGCTTCCTTCTGCAGGT	RT-PCR primer	miR-455-5p	pri-miR-455-5p	Used as precursor miR-455-5p primers by PMID: 25686251
27451075	RAB18	miR-455-5p	CACCACTGCCATCCCACA	RT-PCR primer	miR-455-5p	pri-miR-455-5p	Used as precursor miR-455-5p primers by PMID: 25686251
27693370	CASZ1	N/A	GCCGAGAGTTGCTGCCTTAGT	Genomic PCR	CASZ1 Exon 1	CASZ1 Exon 4
27693370	CASZ1	N/A	AACAGCCTCAGAAGTCGCCG	Genomic PCR	CASZ1 Exon 1	CASZ1 Exon 4
27693370	CASZ1	N/A	AGGCTGCCGTGTCTGTGTTC	Genomic PCR	CASZ1 Exon 11/12	CASZ1 Exon 14 + Exon 15
27693370	CASZ1	N/A	AAGGAGGATGGGAAGCCCAC	Genomic PCR	CASZ1 Exon 11/12	CASZ1 Exon 14 + Exon 15
27693370	CASZ1	N/A	AAGTTCGGAACCAGGGGACG	Genomic PCR	CASZ1 Exon 13	CASZ1 Exon 16
27693370	CASZ1	N/A	GAGGAACAGGGCCTCCTAGC	Genomic PCR	CASZ1 Exon 13	CASZ1 Exon 16
27693370	CASZ1	N/A	TCTTGGTGGTACCGCTGGTC	Genomic PCR	CASZ1 Exon 14	CASZ1 Exon 17
27693370	CASZ1	N/A	GCTGCCCAGCATTGAGTCAC	Genomic PCR	CASZ1 Exon 14	CASZ1 Exon 17
27693370	CASZ1	N/A	GAGCTCTTGAAAGTCACCCGC	Genomic PCR	CASZ1 Exon 15	CASZ1 Exon 18
27693370	CASZ1	N/A	AGCTTGACAGTGCCTAGCCC	Genomic PCR	CASZ1 Exon 15	CASZ1 Exon 18
27693370	CASZ1	N/A	TTACTGACCACACTGCCCCC	Genomic PCR	CASZ1 Exon 16/17	CASZ1 Exon 19 + 20
27693370	CASZ1	N/A	CCTTCTGTCCCAAGCTGCAC	Genomic PCR	CASZ1 Exon 16/17	CASZ1 Exon 19 + 20
27693370	CASZ1	N/A	AGGGGTCCCATGTGGGTGTA	Genomic PCR	CASZ1 Exon 18a	CASZ1 Exon 21
27693370	CASZ1	N/A	CTTGTGCGAGTCCATCTGCG	Genomic PCR	CASZ1 Exon 18a	CASZ1 Exon 21
27693370	CASZ1	N/A	CTCGCACTTCCACTGCACCT	Genomic PCR	CASZ1 Exon 18b	CASZ1 Exon 22
27693370	CASZ1	N/A	GACTCGGGGTCCGGAAGCA	Genomic PCR	CASZ1 Exon 18b	CASZ1 Exon 22
27693370	CASZ1	N/A	GTTCGGGAGGGTGGGTTGTT	Genomic PCR	CASZ1 Exon 2	CASZ1 Exon 5
27693370	CASZ1	N/A	GTGAGGAGTCGGGTGTGCTT	Genomic PCR	CASZ1 Exon 2	CASZ1 Exon 5
27693370	CASZ1	N/A	TAGATCGTGTCCTGCTCCGC	Genomic PCR	CASZ1 Exon 3a	CASZ1 Exon 6
27693370	CASZ1	N/A	AAGTCGTACTTGGAGGCCCG	Genomic PCR	CASZ1 Exon 3a	CASZ1 Exon 6
27693370	CASZ1	N/A	CCAGCACCAAGACCGAGGAG	Genomic PCR	CASZ1 Exon 3b	CASZ1 Exon 6
27693370	CASZ1	N/A	AGGTGTGTCCTCAAGCACGG	Genomic PCR	CASZ1 Exon 3b	CASZ1 Exon 6
27693370	CASZ1	N/A	GGATGTCCTCAGTCCCACCG	Genomic PCR	CASZ1 Exon 4	CASZ1 Exon 7
27693370	CASZ1	N/A	GGAGGAGGCAGCTACCTTGG	Genomic PCR	CASZ1 Exon 4	CASZ1 Exon 7
27693370	CASZ1	N/A	TACAGGGCCCGAAGAGTCCT	Genomic PCR	CASZ1 Exon 5	CASZ1 Exon 8
27693370	CASZ1	N/A	GTCACTGGCCCCCAATCGTA	Genomic PCR	CASZ1 Exon 5	CASZ1 Exon 8
27693370	CASZ1	N/A	TGGACAATCTGGGCTGCCTT	Genomic PCR	CASZ1 Exon 6	CASZ1 Exon 9
27693370	CASZ1	N/A	GGCTCCTGATCAACTGGGGT	Genomic PCR	CASZ1 Exon 6	CASZ1 Exon 9
27693370	CASZ1	N/A	ATCCTCAGCACAGACGGAGC	Genomic PCR	CASZ1 Exon 7	CASZ1 Exon 10
27693370	CASZ1	N/A	TGGATGGGACATTGGGAGCC	Genomic PCR	CASZ1 Exon 7	CASZ1 Exon 10
27693370	CASZ1	N/A	CAGGGCCATGGTGTAGCAGG	Genomic PCR	CASZ1 Exon 8a	CASZ1 Exon 11
27693370	CASZ1	N/A	CTGTTGGGAGGTTTGGTGGC	Genomic PCR	CASZ1 Exon 8a	CASZ1 Exon 11
27693370	CASZ1	N/A	GAGTCCAGCAACGACGACCT	Genomic PCR	CASZ1 Exon 8b	CASZ1 Exon 11
27693370	CASZ1	N/A	GGATGGGGGCGAAGATCAGG	Genomic PCR	CASZ1 Exon 8b	CASZ1 Exon 11
27693370	CASZ1	N/A	GGAGAAGCGCTGACCAGTAG	Genomic PCR	CASZ1 Exon 9/10	CASZ1 Exon 12 + Exon 13
27693370	CASZ1	N/A	AATTTCTCTGGGTGGGGGAACG	Genomic PCR	CASZ1 Exon 9/10	CASZ1 Exon 12 + Exon 13
27743994	HIF-1α	N/A	CGGGCTACCAGACTGTGGCTATGAG	Genomic PCR	SLC19A3	Unknown target on Chromosome 20, not Chr. 1
27871924	PARP-1	miR-335	CTCTGTCTCTCGTCTTGTTGGTA	RT-PCR primer	miR-355	SMAD6
27871924	PARP-1	miR-335	AAATGCACAGAGTGTGGCAAGG	RT-PCR primer	RNU6	ZEB2
27871924	PARP-1	miR-335	CTGCTGATGTGCGAACTGTAGGA	RT-PCR primer	RNU6	ZEB2
27884772	Ovol2	N/A	CTTCCGAAAAGAAGGCTGTCC	RT-PCR primer	CDH1	LOC105379182	targets Mus musculus CDH1
27884772	Ovol2	N/A	CAGGTCTCCTCATGGCTTTGC	RT-PCR primer	CDH1	SINHCAF	targets Mus musculus CDH1
27884772	Ovol2	N/A	GGAAGCCCAACTATAGCGAGC	RT-PCR primer	CDH2	Non-targeting	targets Mus musculus Snai1
27884772	Ovol2	N/A	CAGTTGAAGATCTTCCGCGAC	RT-PCR primer	CDH2	Non-targeting	targets Mus musculus Snai1
27884772	Ovol2	N/A	TGAAGTGTCAGAGGAAGGCGG	RT-PCR primer	VIM	Non-targeting	targets Mus musculus Snai2
27884772	Ovol2	N/A	CGGGTCATGGCTAACGTG	RT-PCR primer	TWIST1	Non-targeting	targets Mus musculus TWIST1
27884772	Ovol2	N/A	CAGCTTGCCATCTTGGAGTC	RT-PCR primer	TWIST1	Non-targeting	targets Mus musculus TWIST1
27884772	Ovol2	N/A	CACCCTGCAGTCATTCAGACA	RT-PCR primer	VIM	Non-targeting	targets Mus musculus VIM
27884772	Ovol2	N/A	GATTCCACTTTCCGTTCAAGGT	RT-PCR primer	VIM	Non-targeting	targets Mus musculus VIM
27916718	NOTCH1	miR-139-5p	GCCTAACTGTGTCAGAAGGAA	siRNA	Non-targeting	DDX51
28039034	HER2	N/A	ATGGCCAAACGTACCAAG	RT-PCR primer	RPL30	RPL37A
28039034	HER2	N/A	AAGTGTACTTGGCGTGCTG	RT-PCR primer	RPL30	RPL37A
28042090	TGF-β1	miR-574-3p	GAAGGTGAACGGAGTC	RT-PCR primer	GAPDH	Non-targeting
28042090	TGF-β1	miR-574-3p	GAGCTCTCTGCCTTAAACACATC	Genomic PCR	Upstream miR-574	Non-targeting
28042090	TGF-β1	miR-574-3p	AAGCTTGCGGGTCCCG	Genomic PCR	Upstream miR-574	Non-targeting
28043921	RAB27A	miR-134-3p	GCTGTCAACGATACGCTACCTA	RT-PCR primer	miR-134	Non-targeting
28109853	ESR1	N/A	GAGGAGGACACGCAAAGCCAC	Genomic PCR	ESR1 (RS2228480)	Non-targeting	If "GAC" and "ACG" were swapped, the primer would be targeting ESR1, as per Sobti et al., 2012
28122267	VEGF	N/A	GATCCGCATAATCTGCATGGT	RT-PCR primer	GAPDH	VEGFA	Copied from VEGFA reverse primer in the same paper
28122267	VEGF	N/A	GATCCGCATAATCTGCATGGT	RT-PCR primer	GAPDH	VEGFA	Copied from VEGFA reverse primer in the same paper
28163094	DLL1	miR-130b-3p	AGATGTGATCAGCAAGCAG	RT-PCR primer	ACTB	Non-targeting	targets (possibly) Rattus rattus ACTB (PMID: 21085804)
28163094	DLL1	miR-130b-3p	GCTCTAGAGATGGAAGCGATGTGGCA	Genomic PCR	DLL1	Non-targeting	targets Mus musculus DLL1
28259690	p53	N/A	AAGCTGTGTTACGTGGCCCT	RT-PCR primer	ACTB	ACTA1
28259691	N/A	HOTAIR	TCAACTGATGATGATATGGTTAGTATG	Genomic PCR	Chr. 9 (rs1333048)	AKT3
28259691	N/A	HOTAIR	TTGCCTGATTACCAATTTTATATGTTA	Genomic PCR	Chr. 9 (rs1333048)	TLN2
28536082	GNA13	miR-30b-5p	TACGTCCAAGGTCGGGCAGGAAGA	siRNA	GNA13	ASPHD2
28571676	PCAT1	N/A	GCCTAACTGTGTCAGAAGGAA	siRNA	Non-targeting	DDX51
28579269	IRF2-INPP4B	N/A	TGTGGGCATCAATGGATTTGG	RT-PCR primer	GAPDH	GAPDHS
28579269	IRF2-INPP4B	N/A	ACACCATGTATTCCGGGTCAAT	RT-PCR primer	GAPDH	GAPDHS
28579269	IRF2-INPP4B	N/A	CCAGGACCGCTATGACAGG	RT-PCR primer	IRF2	IRF2BP1
28579269	IRF2-INPP4B	N/A	GGACCCCAGAGTGTACTCCA	RT-PCR primer	IRF2	IRF2BP1
28603075	SOCS3	N/A	GGACCAAGAGCCTACGCAT	siRNA	SOCS3	Non-targeting
28629825	ICT1	N/A	GCATGTATCCAGGACTGATTT	shRNA	ICT1	IRF8
28629825	ICT1	N/A	GCCTTCTGTGGACGATTACAT	shRNA	ICT1	IRF8
28633916	POU5F1	N/A	TGTGGGCATCAATGGATTTGG	RT-PCR primer	GAPDH	GAPDHS
28633916	POU5F1	N/A	ACACCATGTATTCCGGGTCAAT	RT-PCR primer	GAPDH	GAPDHS
28687332	IGF-1R	N/A	GGGAAACTGTGGCGTGAT	RT-PCR primer	EGFR	GAPDH
28687332	IGF-1R	N/A	GAGTGGGTGTCGCTGTTGA	RT-PCR primer	EGFR	GAPDH
28710033	GSTM1	N/A	TCGCCGATGTGGAGAAGTGAC	RT-PCR primer	CYP1A1	ARHGAP35
28756022	MLL1	N/A	CGTTTGTCCCTCCAGCATCT	siRNA	Non-targeting	DPY30
28760550	C/EBPβ	N/A	GCTCTAGAGCCACCATGGGAGCTGCTGGGA	shRNA	CDK2	CEMIP	Copied from CEMIP shRNA sequence in the same paper
28764977	BORIS	N/A	CCCAAAACAACCCATACTCTTAA	RT-PCR primer	CTCFL	GABRB2	Primers identical to primers used in [PMID 21495859], used as primers for methylated CTCFL
28764977	BORIS	N/A	GTGTTTTTTTTGGGGTTTTTTTTAT	RT-PCR primer	CTCFL	VPS13C	Primers identical to primers used in [PMID 21495859], used as primers for methylated CTCFL
28843520	ZEB1	MIAT	CATGTGTGTGGAGAGCGTCAA	RT-PCR primer	MALAT1	BCL2
28843520	ZEB1	MIAT	GCCGGTTCAGGTACTCAGTCA	RT-PCR primer	MALAT1	BCL2
29030253	TFAM	N/A	TCGGTGAGGATCTTCATGAGGTA	RT-PCR primer	GAPDH	ACTB
29054762	HK1	miR-34a	GTGCAGGGTCCGAGGT	RT-PCR primer	miR-34a	Possible universal reverse primer
29128633	PHGDH	N/A	AGGGAAATAACCAAAAAACTACCAAA	RT-PCR primer	PHGDH	MEF2D
29128633	PHGDH	N/A	GCTACATGAACACAAAAACAGAGACC	RT-PCR primer	PHGDH	MEF2D
29162510	CXCL12	N/A	CCGTGTTGGTTCATCCCTGTA	RT-PCR primer	p53	DMXL1	Targets p53 in Rattus norvegicus
29162510	CXCL12	N/A	TTTTGGATTTTTAAGACAGAGTCTTTGTA	RT-PCR primer	p53	NCOA7	Targets p53 promoter in Mus musculus
29162510	CXCL12	N/A	CGTTGGACTTGGAAGG	RT-PCR primer	OPN	NDRG4
29196257	SATB2	miR-875-5p	CGAATGGGCCTAAGATCCCG	RT-PCR primer	miR-875-5p	EGFR
29196257	SATB2	miR-875-5p	GGAGCCCAGCACTTTGATCT	RT-PCR primer	miR-875-5p	EGFR
29248580	AKT	miR-564	TGGTGTCGTGGAGTCG	RT-PCR primer	miR-564	Possible universal reverse primer
29248580	AKT	miR-564	CCAGTGCAGGGTCCGAGGT	RT-PCR primer	RNU6	Possible universal reverse primer
29253611	TGF-β1	miR-429	CAGTGCCAGCCTCGTCTCAT	RT-PCR primer	GAPDH	CPXM2	Target GAPDH in Rattus norvegicus
29274909	PAK1	N/A	CCTCCTCCGGTACCTATCGATAGAGAAATGT	Genomic PCR	CO	Non-targeting
29274909	PAK1	N/A	TTAACGGTACCTATCGATAGAGAAATGTTC	Genomic PCR	PAK1	Non-targeting
29307852	TPI	N/A	TAAAATAAATACACAACCCTCCT	RT-PCR primer	ACTB	TFAM
29309884	PTEN	miR-93-5p	GGCAGCAAAGTTCTGAGACAC	RT-PCR primer	miR-93	KRAS
29309884	PTEN	miR-93-5p	GTGCAGGGTCCGAGGTATTC	RT-PCR primer	miR-93	Possible universal reverse primer
29414692	LGMN	N/A	GCTCTTGGTGGATCATCAA	shRNA	LGMN	FOXO3
29414692	LGMN	N/A	GCATGTTCAATGGGAGCTTGGA	shRNA	LGMN	FOXO3
29427737	CDH1	miR-139-5p	CAGUACUUUUGUGUAGUACAA	siRNA	miR-139-5p	Non-targeting	Copied from NC inhibitor sequence in the same paper
29427737	CDH1	miR-139-5p	CTCAACTGGTGTCGTGGA	RT-PCR primer	miR-139-5p	Possible universal reverse primer
29432829	VDR	N/A	GGAGACAGGTCCAGGGTCAC	RT-PCR primer	VDR	Non-targeting	Targets Mus musculus VDR. Sequence can bind to XM_024449178.1 if 3 bases are changed.
29466765	GSK-3β	N/A	CTCCCCCGTTGACATAGTCG	RT-PCR primer	GSK3B	SGK2
29466765	GSK-3β	N/A	GCAGGAACCTGGAGTTTTCA	RT-PCR primer	GSK3B	SGK2
29524580	COX-2	miR-128	TGAAGTCGCAGGAGACAACC	RT-PCR primer	GAPDH	Non-targeting	Targets Mus musculus GAPDH
29524580	COX-2	miR-128	GCAGTGGCAAAGTGGAGATT	RT-PCR primer	GAPDH	SCIN	Targets Mus musculus GAPDH
29524580	COX-2	miR-128	TGGTGTCGTGGAGTCG	RT-PCR primer	miR-128	Possible universal reverse primer
29524580	COX-2	miR-128	TGGTGTCGTGGAGTCG	RT-PCR primer	RNU6	Possible universal reverse primer
29559347	RGS17	miR-199	GGGAAGAGTTATGTAAGTGTTGGAAAGA	RT-PCR primer	miR-199	Non-targeting
29559347	RGS17	miR-199	AAAACTTCCCCTAACCCTTTC	RT-PCR primer	miR-199	Non-targeting
29653231	ECSM2	N/A	GTTGACATCCGTAAAGACC	RT-PCR primer	ACTB	DLGAP2	Targets Mus musculus ACTB
29653231	ECSM2	N/A	ACCTTCCACCTGTCACTC	RT-PCR primer	ACTB	RAET1K
29684484	CTD	miR-100HG	AAGTACGACGAGGTTCA	RT-PCR primer	KCDT13	Non-targeting
29684484	CTD	miR-100HG	CACCAGTCCAGACTACTT	RT-PCR primer	SERHL	TMEM232
29702185	COL5A1	N/A	CAGAGGGAGUGGGAGCCAAUAAUUA	siRNA	Non-targeting	FGFR1	Sequence is identical to sequence in [PMID: 21320502] that studied mice, and employed the reagent as a negative control.
29709639	DNMT1	N/A	CCCACUUCACAUUCAAGAATT	siRNA	DNMT1	GNAO1
29709639	DNMT1	N/A	AAAAGGATCCGTGTCCTT	siRNA	DNMT1	Non-targeting
29709639	DNMT1	N/A	GAUCCCCAGAUGUCUCGCUAAUCUAUGGACAAUAGCGAAGAACAUCUGGUUA	siRNA	DNMT3B	DNMT3A
29709639	DNMT1	N/A	AGCUAAAAAACCAGAUGUCUCGUUUUUUUCCAUAGAUUAGCGAAGAACAUCUGGG	siRNA	DNMT3B	DNMT3A
29738836	IL12B	N/A	CGCGAACGAAGGAAGTGAGTCA	Genomic PCR	IL12B	NME1	Sequences do not appear to bind to NG_009618.1
29738836	IL12B	N/A	GCCGCCAGCACCCGAAAC	Genomic PCR	IL12B	NME1	Sequences do not appear to bind to NG_009618.1
29758297	TGF-β1	N/A	CGGTGAGCAGCACAGGGT	RT-PCR primer	ACTB	CUX1	Targets Rattus rattus ACTB
29783075	PTEN	miR-19a	GTGCAGGGTCCGAGGTATTC	RT-PCR primer	miR-19a	Possible universal reverse primer
29792952	BAX	N/A	GCCCAAACTTCACAGCATTAG	RT-PCR primer	FAS	CASP8	Copied from CASP8 primer in the same paper
29886033	NAMPT	miR-206	GCGAGCACAGAATTACGACTCACTATAGGTTTTTTTTTTTTAG	RT-PCR primer	GAPDH RT primer	Possible universal reverse primer
29908280	N/A	UCA1	GUGAAGACAAUCAACUCAAUU	siRNA	UCA1	AREL1
29908280	N/A	UCA1	CCAGCCAUACAGGACCAGAUU	siRNA	UCA1	Non-targeting
29936266	CXCR4	N/A	CTGACCTCACAGATGCCAA	RT-PCR primer	OC	ERCC2	Targets Mus musculus BGLAP, copied from Patent: US10029089B2
29936266	CXCR4	N/A	GGTCTGATAGTCTGTCACAA	RT-PCR primer	OC	TBCK	Targets Mus musculus BGLAP. Primer has 1nt deleted and 1nt added in, but otherwise appears to have been copied from Patent: US10029089B2
29944950	H3K4	N/A	TGCTTGGGATAAAGCCTCTTCAGG	RT-PCR primer	MLL2	NSD3
29969696	TGFβR1	miR-497	CCAGTGCAGGGTCCGAGGTA	RT-PCR primer	miR-497-5p	Possible universal reverse primer
29969696	TGFβR1	miR-497	CCAGTGCAGGGTCCGAGGTA	RT-PCR primer	U48	Possible universal reverse primer
30010037	LATS2	N/A	AGATGTGGATCAGCAAGCAG	RT-PCR primer	GAPDH	ACTB
30010037	LATS2	N/A	GCGCAGTTAGTTTTGTCA	RT-PCR primer	GAPDH	ENOX1
30098425	N/A	THOR	GGCCCAGAATGCAGTTCGCCTT	RT-PCR primer	ACTB	CTNNB1
30098425	N/A	THOR	AATGGCACCCTGCTCACGCA	RT-PCR primer	ACTB	CTNNB1
30098431	N/A	SNHG12	GAAGTCCAAGAACCACATCCA	RT-PCR primer	GAPDH	E2F1
30098431	N/A	SNHG12	GCAGCTGCGTAGTACAGATATT	RT-PCR primer	GAPDH	E2F1
30098431	N/A	SNHG12	GUGCUGCAAUCAACUUUAAUU	siRNA	SNHG12-1	CPNE4
30098431	N/A	SNHG12	UUCAGAGUUGCAAAUUGACUU	siRNA	SNHG12-2	Non-targeting
30098431	N/A	SNHG12	UUACAAUCGUUAGAGUCGAUU	siRNA	SNHG12-3	Non-targeting
30103008	p53	N/A	CAAACCTTCGGAGGGCAGACA	RT-PCR primer	GLS	MCC	Targets Rattus norvegicus GLS
30103008	p53	N/A	GCTCAGTCCTGAGGCCGTTCG	RT-PCR primer	GLS	Non-targeting	Targets Rattus norvegicus GLS
30149063	RNF-121	N/A	TGTGTCCGTCGTGGATCTGA	RT-PCR primer	GAPDH	Non-targeting	Targets Mus musculus GAPDH
30179681	TCF7	miR-513c	CAACCUCCUAGAAAGAGUAGA	siRNA	Non-targeting	GALNT16
30180963	NGN-3	N/A	TATACCCCTGCATTGACAGACA	RT-PCR primer	C-PEPTIDE	INSIG2
30180963	NGN-3	N/A	CTACACACCGCATTACACTGG	RT-PCR primer	C-PEPTIDE	INSIG2
30180963	NGN-3	N/A	TGTGGGCATCAATGGATTTGG	RT-PCR primer	GAPDH	GAPDHS
30180963	NGN-3	N/A	ACACCATGTATTCCGGGTCAAT	RT-PCR primer	GAPDH	GAPDHS
30180963	NGN-3	N/A	TCCTGGAAATGTCTCTGTACCC	RT-PCR primer	GCG	GLP2R
30180963	NGN-3	N/A	GGCGTTCTCTATCGTCTGCC	RT-PCR primer	GCG	GLP2R
30180963	NGN-3	N/A	GAGAGTCAGGTCAAGGTCTGGTT	RT-PCR primer	ISL-1	NKX6-1
30180963	NGN-3	N/A	ACTTGTGCTTCTTCAACAGCTGCG	RT-PCR primer	ISL-1	NKX6-1
30180963	NGN-3	N/A	TGGCTATCCATTCCATTTGACC	RT-PCR primer	SST	SSTR2
30180963	NGN-3	N/A	AGGACTGCATTGCTTGTCAGG	RT-PCR primer	SST	SSTR2
30201337	CCND1	Let-7a-5p	CGGCCTTCCTGAACACCTTAG	RT-PCR primer	CCND1	H19
30201337	CCND1	Let-7a-5p	GCTTGAGCTGGGTAGCACCATT	RT-PCR primer	CCND1	H19
30201338	KLF5	miR-143	CGGCATGTCAGATCCACAAC	RT-PCR primer	GAPDH	Non-targeting	Targets Rattus norvegicus GAPDH
30201338	KLF5	miR-143	GGCACTGCTGAAGGCATCTC	RT-PCR primer	miR-145	IL10

## Sheet: Oncology Reports
Oncology Reports ID	PMID	Primary protein-coding gene (first gene if multiple studied)	Primary non-coding RNA studied (if studied)	Sequence 5'-3'	Reagent Type	Claim	Verified	Notes
or_31_1_262_PDF	29436678	TRIB2	N/A	CAGCCCTTCCTGACAAGCTA	RT-PCR primer	GAPDH	ABCC1	Copied from ABCC1 primers in the same paper
or_31_1_153_PDF	29436678	TRIB2	N/A	GTGGCCTCATCCAACACAAG	RT-PCR primer	GAPDH	ABCC1	Copied from ABCC1 primers in the same paper
or_31_3_1255_PDF	26329992	BARD1	N/A	TGTAAAACGACGGCCAGTTCGTCTAATGTTTTTAACACTGGT	RT-PCR primer	BARD1 exon 10	BARD1 exon 8	Copied from BARD1 exon 8 in the same paper
or_31_1_153_PDF	28035402	TGF-β1	N/A	TCGTCAAGGTACAGCATCGAGA	RT-PCR primer	CDH2	BMP-2	Copied from BMP-2 primer in the same paper
or_31_1_314_PDF	25845681	PTEN	mIR-21	GCCCGCTAGCTTATCAGACTGATG	RT-PCR primer	miR-21 reverse RT-PCR primer	miR-21 forward RT-PCR primer	Copied from forward primer for miR-21 in the same paper
or_31_1_497_PDF	25504183	GAL	N/A	GAGGCCATTCTTGTCGCTGA	RT-PCR primer	GAPDH	GAL	Copied from GAL primers in same paper
or_31_1_335_PDF	25504183	GAL	N/A	CCGGCCAAGGAAAAACGAG	RT-PCR primer	GAPDH	GAL	Copied from GAL primers in same paper
or_31_1_335_PDF	29048678	STIM1	N/A	ACACCATGTATTCCGGGTCAAT	RT-PCR primer	STIM1	GAPDHS	Copied from GAPDH primer in the same paper
or_31_1_175_PDF	25434963	PGC-1α	N/A	CCAGTCGGTGTATGCCTTC	RT-PCR primer	CAT	GPX1	Copied from GPX1 primers in same paper
or_31_1_175_PDF	25434963	PGC-1α	N/A	GGACGCCACATTCTCGATAAG	RT-PCR primer	CAT	GPX1	Copied from GPX1 primers in same paper
or_31_2_665_PDF	25695395	PGC-1α	N/A	CCAGTCGGTGTATGCCTTCT	RT-PCR primer	CAT	GPX1	Copied from GPX1 primers in same paper
or_31_2_679_PDF	25695395	PGC-1α	N/A	GGACGCCACATTCTCGATAAG	RT-PCR primer	CAT	GPX1	Copied from GPX1 primers in same paper
or_31_2_679_PDF	28731158	N/A	SNHG3	TACAACACCCGAGCAAGGAC	RT-PCR primer	CDK4	MYC	Copied from MYC primers in same paper
or_31_2_679_PDF	28731158	N/A	SNHG3	GAGGCTGCTGGTTTTCCACT	RT-PCR primer	CDK4	MYC	Copied from MYC primers in same paper
or_31_2_679_PDF	25017049	NRF2	N/A	CCACTGGTTTCTGACTGGATGT	RT-PCR primer	GAPDH	NRF2	Copied from NRF2 primer in the same paper
or_31_3_1191_PDF	25975960	NPLD	N/A	TTTGGCTCCCGCACAATGT	RT-PCR primer	CERS1	CERS6	Copied from primers for CERS6 in the same paper
or_31_3_1191_PDF	25975960	NPLD	N/A	AAAAGCGAGATAGAGGTCCTCA	RT-PCR primer	CERS1	CERS6	Copied from primers for CERS6 in the same paper
or_31_3_1191_PDF	26530130	N/A	PRNCR1	CCAGATTCCAAGGGCTGATA	RT-PCR primer	ACTB	PRNCR1	Copied from PRNCR1 primers in the same paper
or_31_3_1183_PDF	26530130	N/A	PRNCR1	GATGTTTGGAGGCATCTGGT	RT-PCR primer	ACTB	PRNCR1	Copied from PRNCR1 primers in the same paper
or_31_3_1183_PDF	24402122	IK6	N/A	GGAAGCATCAATCGGACTG	RT-PCR primer	MMP2	Non-targeting	If there is an extra A (GGAAGCATCAAATCGGACTG) targets MMP2 in Rattus norvegicus
or_31_3_1183_PDF	29767245	PDL1	miR-142-5p	AACTCCAGCTGGTCCTTAG	RT-PCR primer	miR-142-5p	Pri-miR-143/145	miR-142 primers identical to Pri-miR-143/145 primers used in [PMID: 21673106]
or_31_3_1183_PDF	29767245	PDL1	miR-142-5p	TCTTGAACCCTCATCCTGT	RT-PCR primer	miR-142-5p	Pri-miR-143/145	miR-142 primers identical to Pri-miR-143/145 primers used in [PMID: 21673106]
or_31_3_1373_PDF	30066895	FOXM1	miR-320a	GAGGUCGGUCUUGCGTTGATAGA	RT-PCR primer	miR-320a	Non-targeting	miR-320a primers identical to primers in [PMID: 26483346] used as a scrambled control
or_31_3_1373_PDF	30066895	FOXM1	miR-320a	ACGGGUGCGAUUUCTGTGTGAGA	RT-PCR primer	miR-320a	miR-342 antisense	miR-320a primers identical to primers in [PMID: 26483346] used as a miR-342-3p AS
or_31_3_1373_PDF	29328486	TRAF5	N/A	UUUGUACUACACAAAAGUACUG	siRNA	miR-873 Negative Control	ARX	NC siRNA is a verified NT by ThermoFisher (cel-miR-239b-5p)
or_31_3_1373_PDF	24700142	SOX2	N/A	TGGCAAFTCGGCTTCTGTC	RT-PCR primer	MMP2	Non-targeting	Original/intended sequence appears to be: TGGCAAGTACGGCTTCTGTC
or_31_3_1096_PDF	25109282	RASSF5	N/A	TTAGGAAAGAGGAATATTTTAT	RT-PCR primer	RASSF5	LOC112268439	Primers for RASSF5 are actually for methylated RASSF5 primers, not RT-PCR (PMID: 22695170)
or_31_3_1096_PDF	25109282	RASSF5	N/A	TAAACCTTCAACCCTACCTCTTTC	RT-PCR primer	RASSF5	Non-targeting	Primers for RASSF5 are actually for methylated RASSF5 primers, not RT-PCR (PMID: 22695170)
or_31_3_1473_PDF	24402230	CCNE1	miR-195-5p	UCACAACCUCCUAGAAAGAGUAGA	siRNA	Non-targeting	GALNT17	Reagent is designed to target C. elegans and is a verified non-targeting siRNA (ThermoFisher: MH10867)
or_31_3_1255_PDF	26503358	CAV1	N/A	AGGCCAACCGTGAAAAGATG	RT-PCR primer	ACTB	ACTBP11	Targets ACTB in Cricetus cricetus
or_31_3_1255_PDF	25592200	PPARγ	N/A	CTAAGGCCAACCGTGAAAAG	RT-PCR primer	ACTB	OVGP1	Targets ACTB in Mus musculus
or_31_3_1255_PDF	26503358	CAV1	N/A	TGGCGTGAGGGAGAGCATAG	RT-PCR primer	ACTB	Non-targeting	Targets ACTB in Mus musculus
or_31_4_1940_PDF	26531153	TCEB2	N/A	TACCACAGGCATTGTGATGG	RT-PCR primer	ACTB	B3GNT3	Targets ACTB in Mus musculus
or_31_4_1839_PDF	25998224	ILK	N/A	GTTGCCCTGAGGCTCTTTTCCA	RT-PCR primer	ACTB	Non-targeting	Targets ACTB in Mus musculus
or_31_4_1839_PDF	26352729	IL-17A	N/A	TAAAACGCAGCTCAGTAACAGTCCG	RT-PCR primer	ACTB	Non-targeting	Targets ACTB in Mus musculus
or_31_4_1839_PDF	26397740	ESR1	N/A	TAAAACGCAGCTCAGTAACAGTCC	RT-PCR primer	ACTB	Non-targeting	Targets ACTB in Mus musculus
or_31_4_1832_PDF	27572934	PGAM1	N/A	CGTTGACATCCGTAAAGACC	RT-PCR primer	ACTB	Non-targeting	Targets ACTB in Mus musculus
or_31_4_1839_PDF	28339080	CCR7	N/A	GAAAGGGTGTAAAACGCAGC	RT-PCR primer	ACTB	Non-targeting	Targets ACTB in Mus musculus
or_31_5_2261_PDF	25962360	PIK3R1	miR-128-3p	GCAGCTCAGTAACAGTCCGC	RT-PCR primer	ACTB	Non-targeting	Targets ACTB in Rattus norvegicus
or_31_4_1715_PDF	28098912	MRP1	miR-9	ACGGTCAGGTCATCACTATC	RT-PCR primer	ACTB	Non-targeting	Targets ACTB in Rattus norvegicus
or_31_5_2261_PDF	27572934	PGAM1	N/A	TAGAGCCACCAATCCACACA	RT-PCR primer	ACTB	Non-targeting	Targets ACTB in Rattus norvegicus
or_31_5_2321_PDF	27959430	PAI	N/A	CCGGACTCATCGTACTCCTG	RT-PCR primer	ACTB	Non-targeting	Targets ACTB in Rattus rattus
or_31_5_2123_PDF	29658599	N/A	hsa_circ_0126897_CBC1	AGGCATACAGGGACAACACA	RT-PCR primer	ACTB	Non-targeting	Targets ACTB in Rattus rattus
or_31_5_2321_PDF	25592200	PPARγ	N/A	AACACAGCCTGGATGGCTAC	RT-PCR primer	ACTB	Non-targeting	Targets ACTB in Rattus rattus
or_31_5_2321_PDF	26985864	FASN	N/A	GTGGGCCGCTCTAGGCACCAA	RT-PCR primer	ACTB	Non-targeting	Targets ACTB in Sus scrofa
or_31_5_2147_PDF	25242535	ADAM10	N/A	TCTGTAAAGTTGGGCTTGGG	RT-PCR primer	ADAM10	Non-targeting	Targets ADAM10 in Mus musculus
or_31_5_2279_PDF	29039609	GPX	N/A	CTAACCCCGTGAATGGACAGA	RT-PCR primer	SOD	Non-targeting	Targets allele Sod3:tm1a(KOMP)Wtsi in Mus musculus
or_31_5_2279_PDF	26151179	AQP1	N/A	TAGCTCATCCACACGTGCTC	RT-PCR primer	AQP1	Non-targeting	Targets AQP1 in Rattus norvegicus
or_31_5_2035_PDF	26151179	AQP1	N/A	CTTACCTCCAGGACCCTTCC	RT-PCR primer	AQP1	TTC39C	Targets AQP1 in Rattus norvegicus
or_31_5_2035_PDF	24626574	c-myc	N/A	CAAAGCCTCCAAAATTCAGC	RT-PCR primer	ATG7	Non-targeting	Targets ATG7 in Drosophila melanogaster
or_31_5_2035_PDF	30106439	BCL2	N/A	CGGCGAATTGGAGATGAACTG	RT-PCR primer	BAX	CADPS2	Targets BAX in Mus caroli
or_31_5_2035_PDF	30106439	BCL2	N/A	AGCAAAGTAGAAGAGGGCAACC	RT-PCR primer	BAX	Non-targeting	Targets BAX in Mus musculus
or_31_5_2358_PDF	26352531	N/A	CSP3	AAGTAGAAGAGGGCAACCAC	RT-PCR primer	BAX	OR4E2	Targets BAX in Mus musculus
or_31_6_2545_PDF	25230779	CD133	N/A	GTTGCCCTCTTCTACTTTG	RT-PCR primer	BAX2	Non-targeting	Targets BAX in Mus musculus (doi: 10.1097/01.EHX.0000508456.99217.6e)
or_31_6_2545_PDF	25230779	CD133	N/A	AGCCACCCTGGTCTTG	RT-PCR primer	BAX2	Non-targeting	Targets BAX in Mus musculus (doi: 10.1097/01.EHX.0000508456.99217.6e)
or_31_6_2545_PDF	29749531	BMF	miR-125b	CCCATAAGCCAGGAAGACAA	RT-PCR primer	BMF	Non-targeting	Targets BMF in Mus musculus, primers possibly from PMID 23618904
or_31_6_2545_PDF	29749531	BMF	miR-125b	CTGAAGCTTTCTGGCGATTCT	RT-PCR primer	BMF	Non-targeting	Targets BMF in Mus musculus, primers possibly from PMID 23618904
or_31_6_2545_PDF	30106439	BCL2	N/A	ATGGACAACAACGAAACCTCCGTG	RT-PCR primer	CASP3	Non-targeting	Targets CASP3 in Rattus norvegicus
or_31_6_2651_PDF	30106439	BCL2	N/A	CCACTCCCAGTCATTCCTTTTAGTG	RT-PCR primer	CASP3	OLA1	Targets CASP3 in Rattus norvegicus
or_31_6_2735_PDF	26782095	RBM5	N/A	GAAACCTCCGTGGATTCAAA	RT-PCR primer	CASP3	Non-targeting	Targets CASP3 in Rattus norvegicus
or_31_6_2827_PDF	26782095	RBM5	N/A	AGCCCATTTCAGGGTAATC	RT-PCR primer	CASP3	Non-targeting	Targets CASP3 in Rattus norvegicus
or_31_6_2569_PDF	28656228	N/A	CCAT2	GCCACCTTCCGGTTAACACGA	RT-PCR primer	CASP3	Non-targeting	Targets CASP3 in Rattus norvegicus
or_31_6_2735_PDF	28656228	N/A	CCAT2	GCACTGGAATGTCAGCTCGCA	RT-PCR primer	CASP3	SLCO5A1	Targets CASP3 in Rattus norvegicus
or_31_6_2827_PDF	26352531	N/A	CSP3	AGAAAGATAGCAGCAGTGCCTCA	RT-PCR primer	CASP6	Non-targeting	Targets CASP6 in Xenopus Tropicalis
or_32_2_748_PDF	26352531	N/A	CSP3	ATTGCCAGTAGAAGTCTTCATGGTT	RT-PCR primer	CASP6	Non-targeting	Targets CASP6 in Xenopus Tropicalis
or_32_2_581_PDF	25591548	IL-18	N/A	TGAGCCACGGAGAAGAGAAT	RT-PCR primer	CASP7	Non-targeting	Targets CASP7 in Rattus norvegicus
or_32_2_581_PDF	25591548	IL-18	N/A	TTTGCTTACTCCACGGTTCC	RT-PCR primer	CASP7	Non-targeting	Targets CASP7 in Rattus norvegicus
or_32_2_581_PDF	27277541	MG132	N/A	CGACCTTTGGTAGGCCAATC	RT-PCR primer	CASP8	Non-targeting	Targets CASP8 in Mus musculus
or_32_2_677_PDF	27277541	MG132	N/A	GCCAATTTGTATTGCCCAACTAT	RT-PCR primer	CASP8	Non-targeting	Targets CASP8 in Mus musculus
or_32_2_573_PDF	26531053	p21	N/A	GTCACTGGGGGTAGGCAAACT	RT-PCR primer	CASP9	Non-targeting	Targets CASP9 in Mus musculus
or_32_2_573_PDF	26782095	RBM5	N/A	AAGTCCCTTTCGCAGAAACAG	RT-PCR primer	CASP9	Non-targeting	Targets CASP9 in Mus musculus
or_32_2_573_PDF	30106439	BCL2	N/A	GGCCCTTCCTCGCTTCATCTC	RT-PCR primer	CASP9	Non-targeting	Targets CASP9 in Rattus norvegicus
or_32_2_573_PDF	30106439	BCL2	N/A	GGTCCTTGGGCCTTCCTGGTAT	RT-PCR primer	CASP9	NTRK3	Targets CASP9 in Rattus norvegicus
or_32_2_739_PDF	26782095	RBM5	N/A	TCCTGGTACATCGAGACCTTG	RT-PCR primer	CASP9	Non-targeting	Targets CASP9 in Rattus norvegicus
or_32_2_739_PDF	28765951	p38	N/A	TGGCCTCACAAAGCACATGA	RT-PCR primer	CCNB1	Non-targeting	Targets CCNB1 in Rattus norvegicus
or_32_2_739_PDF	28765951	p38	N/A	GCTGTGCCAGCGTGCTAATC	RT-PCR primer	CCNB1	Non-targeting	Targets CCNB1 in Rattus norvegicus
or_32_2_739_PDF	27840970	CKIP-1	N/A	TGCTACCGCACAACGCA	RT-PCR primer	CCND1	Non-targeting	Targets CCND1 in Mus musculus
or_32_3_1273_PDF	27840970	CKIP-1	N/A	TCAATCTGTTCCTGGCAGGC	RT-PCR primer	CCND1	Non-targeting	Targets CCND1 in Mus musculus
or_32_3_1273_PDF	26782095	RBM5	N/A	AAAGGTCTGTGCATGTTTGC	RT-PCR primer	CCND1	Non-targeting	Targets CCND1 in Rattus norvegicus
or_32_3_965_PDF	26782095	RBM5	N/A	AGTTGCTGCAAATGGAACTG	RT-PCR primer	CCND1	Non-targeting	Targets CCND1 in Rattus rattus
or_32_3_965_PDF	28393222	RIP140	N/A	CCAGGCTCTGATGATGGACT	RT-PCR primer	CD206	ZNF782	Targets CD206 in Mus musculus
or_32_3_1170_PDF	29048674	FOXQ1	miR-345	CACCTGGAGAGAGGCCATGT	RT-PCR primer	CDH1	CIB2	Targets CDH1 in Mus musculus
or_32_4_1497_PDF	29048674	FOXQ1	miR-345	TGGGAAACATGAGCAGCTCT	RT-PCR primer	CDH1	KAT2B	Targets CDH1 in Mus musculus
or_32_4_1497_PDF	29048674	FOXQ1	miR-345	TACACCGTGCCGTCCTCGTC	RT-PCR primer	CDH2	LLGL2	Targets CDH2 in Mus musculus
or_32_4_1497_PDF	26782095	RBM5	N/A	TTTGATCTCATTGGATTGCC	RT-PCR primer	CDK4	Non-targeting	Targets CDK4 in Mus musculus
or_32_4_1497_PDF	28498395	STAT3	miR-1299	CAGAGCTCTTAGCCGAGCGT	RT-PCR primer	CDK4	Non-targeting	Targets CDK4 in Mus musculus
or_32_4_1505_PDF	27573572	SENP1	N/A	ACCTCTCAGGGCCGAAAAC	RT-PCR primer	CDKN1A	Non-targeting	Targets CDKN1A in Mirounga leonina
or_32_4_1505_PDF	27573572	SENP1	N/A	CAGAGGACACACACTTGGTAGA	RT-PCR primer	CDKN1B	Non-targeting	Targets CDKN1B in Canis lupus
or_32_4_1505_PDF	27573572	SENP1	N/A	TCTTTTGTTTTGAGGAGAGGAA	RT-PCR primer	CDKN1B	NRG3	Targets CDKN1B in Canis lupus
or_32_4_1505_PDF	27840970	CKIP-1	N/A	AACACCTCCTGACTGTTTTCTC	RT-PCR primer	CKIP1	CACNA1C	Targets CKIP1 in Mus musculus
or_32_4_1709_PDF	27035791	MMP9	N/A	TACAAGCAGTGGCAAAGGC	RT-PCR primer	COX2	Non-targeting	Targets COX2 in Mus musculus
or_32_5_2183_PDF	24220687	MMP9	N/A	TACAAGCAGTGGCAAAGGC	RT-PCR primer	COX2	RGS12	Targets COX2/PTGS2 in Mus musculus
or_32_5_1779_PDF	25405520	JAK2	N/A	CCCCCACAGTCAAAGACACT	RT-PCR primer	COX2	Non-targeting	Targets COX2/PTGS2 in Mus musculus
or_32_5_1779_PDF	25405520	JAK2	N/A	CTCATCACCCCACTCAGGAT	RT-PCR primer	COX2	Non-targeting	Targets COX2/PTGS2 in Mus musculus
or_32_5_2183_PDF	25846394	PI3K	N/A	GGAGAAGGAGCAGGAGAATGA	RT-PCR primer	CHOP	DACH2	Targets DDIT3 (CHOP) in Rattus norvegicus
or_32_4_1594_PDF	25846394	PI3K	N/A	AGACAGACAGGAGGTGATGC	RT-PCR primer	CHOP	Non-targeting	Targets DDIT3 (CHOP) in Rattus norvegicus
or_32_5_2038_PDF	28112358	CASP8	N/A	GCCAGGTAGCCTTCCTCAGACAA	RT-PCR primer	DNMT1	DUSP9	Targets DNMT1 in Rattus norvegicus
or_32_5_1867_PDF	28112358	CASP8	N/A	GCTGGCCACCTGGAGGACTTC	RT-PCR primer	DNM3A	MAD2LIBP	Targets DNMT3A in Rattus norvegicus
or_32_5_2274_PDF	28112358	CASP8	N/A	AGACTGGCTCTGTGCAGATTG	RT-PCR primer	DNMT3B	miR-17HG	Targets DNMT3B in Rattus norvegicus
or_32_5_2274_PDF	28112358	CASP8	N/A	AGTGGGTATGAGGACTGTATCAT	RT-PCR primer	DNMT3B	Non-targeting	Targets DNMT3B in Rattus norvegicus
or_32_5_2274_PDF	26985864	FASN	N/A	AGATCCTGGAACGAGAACACGAT	RT-PCR primer	FAS	Non-targeting	Targets FASN (not FAS) in Mus musculus
or_32_5_2274_PDF	26985864	FASN	N/A	GAGACGTGTCACTCCTGGACTTG	RT-PCR primer	FAS	Non-targeting	Targets FASN (not FAS) in Mus musculus
or_32_5_2127_PDF	29693175	NF-KB	N/A	TTCATAGCAAGGTACCGGTTG	RT-PCR primer	FGF2	Non-targeting	Targets FGF2 in Mus caroli
or_32_5_2127_PDF	29512773	TGFB2	mir-199a	GTCCGCTGGGAATAACTTTCCGTA	RT-PCR primer	FOXD3	Non-targeting	Targets FOXD3 in Mus musculus
or_32_5_2215_PDF	28791406	FOXO1	miR-196a	GGTGATGCTGGTGCTGAGTA	RT-PCR primer	GAPDH	Non-targeting	Targets GAPDH in Arvicanthis niloticus
or_32_5_2070_PDF	25738917	RBM5	N/A	GGGTGATGCTGGTGCTGAGTATGT	RT-PCR primer	GAPDH	Non-targeting	Targets GAPDH in Canis lupus
or_32_5_1967_PDF	25937318	p62	N/A	GGGTGATGCTGGTGCTGAGTATGT	RT-PCR primer	GAPDH	Non-targeting	Targets GAPDH in Canis lupus
or_32_5_2159_PDF	26782095	RBM5	N/A	GGGTGATGCTGGTGCTGAGTATGT	RT-PCR primer	GAPDH	Non-targeting	Targets GAPDH in Canis lupus
or_32_5_2215_PDF	N/A	FIGNL1	N/A	TCCCTCAAGATTGTCAGCAA	RT-PCR primer	GAPDH	GAPDHP36	Targets GAPDH in Canis lupus
or_32_5_2159_PDF	24213951	CHOP	N/A	GGGCTCATCTGAAGGGTGGTGCTA	RT-PCR primer	GAPDH	KMT5A	Targets GAPDH in Gallus gallus
or_32_5_2159_PDF	27840958	LASP1	N/A	TATGATGATATCAAGAGGGTAGT	RT-PCR primer	GAPDH	BCL7A	Targets GAPDH in Gallus gallus
or_32_5_2159_PDF	26323829	FGF11	N/A	GTTGAAGTCGCAGGAGACAAC	RT-PCR primer	GAPDH	Non-targeting	Targets GAPDH in Mus caroli
or_32_6_2437_PDF	25682742	ANUBL1	miR-182	ATTCAACGGCACAGTCAAGG	RT-PCR primer	GAPDH	Non-targeting	Targets GAPDH in Mus musculus
or_32_6_2437_PDF	25682742	ANUBL1	miR-182	GCAGAAGGGGCGGAGATGA	RT-PCR primer	GAPDH	Non-targeting	Targets GAPDH in Mus musculus
or_32_6_2471_PDF	26719072	SIK1	mIR-203	ATTCAACGGCACAGTCAAGG	RT-PCR primer	GAPDH	Non-targeting	Targets GAPDH in Mus musculus
or_32_6_2471_PDF	26719072	SIK1	mIR-203	GCAGAAGGGGCGGAGATGA	RT-PCR primer	GAPDH	Non-targeting	Targets GAPDH in Mus musculus
or_32_6_2437_PDF	29328452	HIF-1A	N/A	GTGGAGTCATACTGGAACA	RT-PCR primer	GAPDH	Non-targeting	Targets GAPDH in Mus musculus
or_32_6_2471_PDF	29328452	HIF-1A	N/A	AGTGGCAAAGTGGAGATT	RT-PCR primer	GAPDH	SCIN	Targets GAPDH in Mus musculus
or_32_6_2397_PDF	26781859	SMC1	N/A	AGGTCGGTGTGAACGGATTTG	RT-PCR primer	GAPDH	Non-targeting	Targets GAPDH in Mus musculus
or_32_6_2397_PDF	27277541	MG132	N/A	TGTGTCCGTCGTGGATCTGA	RT-PCR primer	GAPDH	Non-targeting	Targets GAPDH in Mus musculus
or_32_6_2501_PDF	27374817	CD133	N/A	GGAAAGCTGTGGCGTGAT	RT-PCR primer	GAPDH	CATSPERB	Targets GAPDH in Mus musculus
or_32_6_2845_PDF	27840970	CKIP-1	N/A	AGGTCGGTGTGAACGGATTTG	RT-PCR primer	GAPDH	Non-targeting	Targets GAPDH in Mus musculus
or_32_6_2777_PDF	28260054	WHSC1	N/A	GGAAAGCTGTGGCGTGAT	RT-PCR primer	GAPDH	CATSPERB	Targets GAPDH in Mus musculus
or_32_6_2397_PDF	28350138	TRIM14	miR-15b	ATTCAACGGCACAGTCAAGG	RT-PCR primer	GAPDH	Non-targeting	Targets GAPDH in Mus musculus
or_32_6_2397_PDF	28350138	TRIM14	miR-15b	GCAGAAGGGGCGGAGATGA	RT-PCR primer	GAPDH	Non-targeting	Targets GAPDH in Mus musculus
or_32_6_2549_PDF	28627703	HMGN5	miR-495	TGTGTCCGTCGTGGATCTGA	RT-PCR primer	GAPDH	Non-targeting	Targets GAPDH in Mus musculus
or_32_6_2549_PDF	28627703	HMGN5	miR-495	TTGCTGTTGAAGTCGCAGGAG	RT-PCR primer	GAPDH	Non-targeting	Targets GAPDH in Mus musculus
or_32_6_2680_PDF	29749557	CIC-3	N/A	CACATTGGGGGTAGGAACAC	RT-PCR primer	GAPDH	Non-targeting	Targets GAPDH in Mus musculus
or_32_6_2549_PDF	30066900	ENOPH1	N/A	CAATGTGTCCGTCGTGGATCT	RT-PCR primer	GAPDH	Non-targeting	Targets GAPDH in Mus musculus
or_33_1_185_PDF	25937318	p62	N/A	AAGAATGGGAGTTGCTGTTGAAGT	RT-PCR primer	GAPDH	CA14	Targets GAPDH in Rattus norvegicus
or_32_6_2777_PDF	26034878	ITGA4	N/A	CCGTATCGGACGCCTGGTTA	RT-PCR primer	GAPDH	Non-targeting	Targets GAPDH in Rattus norvegicus
or_33_1_185_PDF	27634022	MTSS1	N/A	GCAAGTTCAACGGCACAG	RT-PCR primer	GAPDH	Non-targeting	Targets GAPDH in Rattus norvegicus
or_33_1_274_PDF	25738917	RBM5	N/A	AAGAATGGGAGTTGCTGTTGAAGTC	RT-PCR primer	GAPDH	COBL	Targets GAPDH in Rattus norvegicus
or_33_1_363_PDF	26782095	RBM5	N/A	AAGAATGGGAGTTGCTGTTGAAGTC	RT-PCR primer	GAPDH	COBL	Targets GAPDH in Rattus norvegicus
or_33_1_185_PDF	27374817	CD133	N/A	AAGGTGGAAGAATGGGAGTT	RT-PCR primer	GAPDH	ZNF75A	Targets GAPDH in Rattus norvegicus
or_33_1_201_PDF	28260054	WHSC1	N/A	AAGGTGGAAGAATGGGAGTT	RT-PCR primer	GAPDH	ZNF75A	Targets GAPDH in Rattus norvegicus
or_33_1_274_PDF	N/A	FIGNL1	N/A	AGATCCACAACGGATACATT	RT-PCR primer	GAPDH	Non-targeting	Targets GAPDH in Rattus norvegicus
or_33_1_201_PDF	27840958	LASP1	N/A	TGTATCCAAACTCATTGTCATAC	RT-PCR primer	GAPDH	Non-targeting	Targets GAPDH in Trachemys scripta
or_33_1_494_PDF	28075454	GMFG	N/A	CGCGGGAAGTAAAAACAGGC	RT-PCR primer	GMFG	Non-targeting	Targets GMFG in Rattus norvegicus
or_33_1_494_PDF	28075454	GMFG	N/A	GGTCTCGTTGAGGTCGTCTG	RT-PCR primer	GMFG	Non-targeting	Targets GMFG in Rattus norvegicus
or_33_2_899_PDF	25872572	PDCD10	miR-181b	AAATCTACAGCAATGCTGGCGA	RT-PCR primer	GRIA1	Non-targeting	Targets GRM1 (not GRIA1) in Mus musculus
or_33_2_981_PDF	29048643	RASGRP3	N/A	GGTATTTCCCCAACACGCT	RT-PCR primer	HES1	Non-targeting	Targets HES1 in Mus musculus
or_33_2_899_PDF	30015944	NOTCH1	miR-449a	ATTCTTGCCCTTCGCCTCTT	RT-PCR primer	GAPDH	Non-targeting	Targets Hes1 in Mus musculus
or_33_2_990_PDF	30015944	NOTCH1	miR-449a	AGCGAGAACAATTACCCTGGGCAC	RT-PCR primer	GAPDH	Non-targeting	Targets Hey2 in Mus musculus
or_33_2_539_PDF	26707376	uPA	N/A	AAGTCTAGGGATGCAGCA	RT-PCR primer	HIF1A	Non-targeting	Targets HIF1A in Rattus norvegicus
or_33_2_539_PDF	25647524	GPER	N/A	AAGTCTAGGGATGCAGCA	RT-PCR primer	HIF1A	Non-targeting	Targets HIF1A in Rattus norvegicus
or_33_3_1319_PDF	27748920	HOXD8	miR-520a-3p	GTCTCTCCGTGAGGGCCAGAGT	RT-PCR primer	HOXD8	Non-targeting	Targets HOXD8 in Rattus rattus
or_33_3_1319_PDF	27278081	HIF-1A	N/A	AGCAGCCATCAAGAGTCTGTC	RT-PCR primer	HSP70	Non-targeting	Targets HSP70 in Rattus norvegicus
or_33_3_1319_PDF	25846394	PI3K	N/A	TCGGGAAGCAACAGAGAAGG	RT-PCR primer	GRP94	GPR179	Targets HSP90B1 (GRP94) in Rattus norvegicus
or_33_3_1319_PDF	25846394	PI3K	N/A	TCATCTTCCTTAACCCTCCGC	RT-PCR primer	GRP94	Non-targeting	Targets HSP90B1 (GRP94) in Rattus norvegicus
or_33_3_1079_PDF	25846394	PI3K	N/A	TCTGCTTGATGTGTGTCCTCTT	RT-PCR primer	GRP78	Non-targeting	Targets HSPA5 (GRP78) in Rattus norvegicus
or_33_3_1079_PDF	25846394	PI3K	N/A	GTCGTTCACCTTCGTAGACCT	RT-PCR primer	GRP78	Non-targeting	Targets HSPA5 (GRP78) in Rattus norvegicus
or_33_3_1079_PDF	25998745	IGFR1	N/A	GCATTGTGGATGAGTGTTGC	RT-PCR primer	IGF1	Non-targeting	Targets IGF1 in Mus musculus
or_33_3_1300_PDF	25998745	IGFR1	N/A	GGCTCCTCCTACATTCTGTA	RT-PCR primer	IGF1	VGLL3	Targets IGF1 in Mus musculus
or_33_3_1300_PDF	28339080	CCR7	N/A	ACAGCCGGGAAGACAATAAC	RT-PCR primer	IL10	Non-targeting	Targets IL10 in Mus musculus
or_33_3_1300_PDF	28339080	CCR7	N/A	CAGCTGGTCCTTTGTTTGAAAG	RT-PCR primer	IL10	Non-targeting	Targets IL10 in Mus musculus
or_33_3_1177_PDF	28339080	CCR7	N/A	TACCTCAACCGTTCCACGTC	RT-PCR primer	IL17	Non-targeting	Targets IL17a in Mus musculus
or_33_3_1177_PDF	28339080	CCR7	N/A	TTTCCCTCCGCATTGACAC	RT-PCR primer	IL17	Non-targeting	Targets IL17a in Mus musculus
or_33_3_1177_PDF	28339080	CCR7	N/A	GGGATTTTGTCGTTGCTTGT	RT-PCR primer	IL1B	HCN1	Targets IL1B in Rattus norvegicus
or_33_3_1177_PDF	28339080	CCR7	N/A	CTGTGACTCGTGGGATGATG	RT-PCR primer	IL1B	Non-targeting	Targets IL1B in Rattus norvegicus
or_33_3_1177_PDF	28440462	TNF-a	N/A	CTGTTAGGAGAGCATTGGAAATTG	RT-PCR primer	IL6	Non-targeting	Targets IL6 in Mus musculus
or_33_3_1177_PDF	28440462	TNF-a	N/A	ACAAAGCCAGAGTCCTTCAGAGA	RT-PCR primer	IL6	RASGRF2	Targets IL6 in Mus musculus
or_33_3_1097_PDF	28339080	CCR7	N/A	TGCAAGAGACTTCCATCCAGT	RT-PCR primer	IL6B	COL9A1	Targets IL6B in Mus musculus
or_33_3_1097_PDF	28339080	CCR7	N/A	GTGAAGTAGGGAAGGCCG	RT-PCR primer	IL6B	Non-targeting	Targets IL6B in Mus musculus
or_33_3_1097_PDF	26323892	NANOG	N/A	CAAGGAAGGTTTCCGAATGC	RT-PCR primer	KIT	Non-targeting	Targets KIT in Tursiops truncatus
or_33_3_1097_PDF	24573322	p21	N/A	AAAUAAAGAUGGUGGAAUG	siRNA	lincRNA-p21	IGHMBP2	Targets lincRNA-p21 in Mus musculus
or_33_3_1465_PDF	24573322	p21	N/A	UGAAAAGAGCCGUGAGCUA	siRNA	lincRNA-p21	Non-targeting	Targets lincRNA-p21 in Mus musculus
or_33_3_1049_PDF	24573322	p21	N/A	AGUCAAAGGCAAUGAGCAU	siRNA	lincRNA-p21	Non-targeting	Targets lincRNA-p21 in Mus musculus
or_33_3_1049_PDF	28098896	BMI1	miR-194	GCAGGCTGGAGAGTGTGACTC	siRNA	miR-96	CPS1	Targets miR-183/96/182 transgenic sequence in Mus musculus
or_33_3_1335_PDF	28098896	BMI1	miR-194	CTGTGGGAAGAGCGCCCTC	siRNA	miR-182	Non-targeting	Targets miR-183/96/182 transgenic sequence in Mus musculus
or_33_3_1335_PDF	28677798	JAK1	mIR-448	ATGCATGCCACGGGCATATACACT	RT-PCR primer	miR-448	Non-targeting	Targets miR-455 (not miR-448) in Rattus norvegicus
or_33_3_1395_PDF	26329166	MKP1	N/A	AAGAUAUGCUCGACGCCUU	siRNA	MKP1	Non-targeting	Targets MKP1 in Rattus norvegicus
or_33_3_1395_PDF	26329166	MKP1	N/A	GGGACGCGCGGTGAAG	RT-PCR primer	MKP1	Non-targeting	Targets MKP1 in Rattus norvegicus in PMID: 17259211
or_33_3_1395_PDF	26329166	MKP1	N/A	GATCTTGTGCGGTTTTTTGTGG	RT-PCR primer	MKP1	Non-targeting	Targets MKP1 in Rattus norvegicus in PMID: 17259211
or_33_3_1395_PDF	24402122	IK6	N/A	GGGCGGGAGAAAGTAGCA	RT-PCR primer	MMP2	Non-targeting	Targets MMP2 in Rattus norvegicus
or_33_3_1227_PDF	26782095	RBM5	N/A	CTGGGTTTACCCCCTGATGTCC	RT-PCR primer	MMP2	Non-targeting	Targets MMP2 in Rattus norvegicus
or_33_3_1227_PDF	26782095	RBM5	N/A	AACCGGGGTCCATTTTCTTCTTT	RT-PCR primer	MMP2	RC3H2	Targets MMP2 in Rattus norvegicus
or_33_3_1227_PDF	27461575	MAPK	N/A	TTCCAGTACCAAGACAAAGCC	RT-PCR primer	MMP9	Non-targeting	Targets MMP9 in Mus musculus
or_33_3_1235_PDF	27461575	MAPK	N/A	CACGGTTGAAGCAAAGAAGG	RT-PCR primer	MMP9	Non-targeting	Targets MMP9 in Mus musculus
or_33_3_1275_PDF	26782095	RBM5	N/A	CGAACTTCGACACTGACAAGAAGT	RT-PCR primer	MMP9	Non-targeting	Targets MMP9 in Mus musculus
or_33_3_1115_PDF	26782095	RBM5	N/A	GCACGCTGGAATGATCTAAGC	RT-PCR primer	MMP9	Non-targeting	Targets MMP9 in Mus musculus
or_33_4_2045_PDF	26986176	TGF-B1	N/A	AGGCCTCTACAGAGTCTTTG	RT-PCR primer	MMP9	Non-targeting	Targets MMP9 in Mus musculus
or_33_4_2045_PDF	24402122	IK6	N/A	GAAGATGAATGGAAATACGC	RT-PCR primer	MMP9	LOC105372203	Targets MMP9 in Rattus rattus
or_33_4_2061_PDF	24402122	IK6	N/A	CCCACTTACTTTGGAAACG	RT-PCR primer	MMP9	Non-targeting	Targets MMP9 in Rattus rattus
or_33_4_1737_PDF	27959429	NUDC	miR-194	CAGTGGGGTCTTGCTGTCATCT	RT-PCR primer	HNUDC	MED13L	Targets MPL (not HNUDC) in Mus musculus
or_33_4_1745_PDF	27959429	NUDC	miR-194	CTAACCCTTGCCTTTCAACTCA	RT-PCR primer	HNUDC	PDE6H	Targets MPL (not HNUDC) in Mus musculus
or_33_4_1745_PDF	26498848	MRTF	N/A	GAAGGAGGAACTGTCTGCTACC	RT-PCR primer	MRTFA	Non-targeting	Targets MRTFA in Mus musculus
or_33_4_1929_PDF	26498848	MRTF	N/A	CCAGACCGCTCTGAGCTTG	RT-PCR primer	MRTFB	Non-targeting	Targets MRTFB in Mus musculus
or_33_4_1929_PDF	26498848	MRTF	N/A	TCCTTGACACTCGAATCCAC	RT-PCR primer	MRTFB	Non-targeting	Targets MRTFB in Mus musculus
or_33_4_1707_PDF	27840970	CKIP-1	N/A	TCTTCTCCACAGACACCACA	RT-PCR primer	MYC	ADAMTS3	Targets MYC in Mus musculus
or_33_4_1707_PDF	27840970	CKIP-1	N/A	AATCCTGTACCTCGTCCGAT	RT-PCR primer	MYC	RATS1	Targets MYC in Mus musculus
or_33_4_1707_PDF	28004113	p53	N/A	GTTCTTCACGCCCAAAAGATG	RT-PCR primer	p53	Non-targeting	Targets MYOD in Mus musculus. Primers likely from PMID: 24312426
or_33_4_1707_PDF	28004113	p53	N/A	GGACAGTTGGGAAGAGTGTCATT	RT-PCR primer	p53	Non-targeting	Targets MYOD in Mus musculus. Primers likely from PMID: 24312426
or_33_4_2086_PDF	25975960	NPLD	N/A	TGGCTGGGACACGCG	RT-PCR primer	NPLD	Non-targeting	Targets NAPEPLD in Rattus rattus
or_33_4_2086_PDF	25975960	NPLD	N/A	GGGATCCGTGAGGAGGATG	RT-PCR primer	NPLD	SNAP47	Targets NAPEPLD in Rattus rattus
or_33_4_1717_PDF	29048623	p53	N/A	CCACUUGAUGGAGAGUAUUTT	siRNA	p53	Non-targeting	Targets p53 in Mus musculus
or_33_4_1717_PDF	29048623	p53	N/A	AAUACUCUCCAUCAAGUGGTT	siRNA	p53	Non-targeting	Targets p53 in Mus musculus
or_33_5_2599_PDF	27277541	MG132	N/A	ACGCACAATGCCTATGAC	RT-PCR primer	PARP	Non-targeting	Targets PARP in Rattus norvegicus
or_33_5_2599_PDF	27277541	MG132	N/A	CCAGCGGAACCTCTACAC	RT-PCR primer	PARP	Non-targeting	Targets PARP in Rattus norvegicus
or_33_5_2567_PDF	25872572	PDCD10	miR-181b	TGTATCTGCCTGGGACTG	RT-PCR primer	PAR-4	DUOX2	Targets PAW-4 in Rattus norvegicus
or_33_5_2567_PDF	25872572	PDCD10	miR-181b	GGGACCTCGGAACTCAAC	RT-PCR primer	PAR-4	Non-targeting	Targets PAW-4 in Rattus norvegicus
or_33_5_2567_PDF	29138842	PLAC1	N/A	CTGTCTTAGTCGCCTTCATGC	RT-PCR primer	PLAC1	Non-targeting	Targets PLAC1 in Mus musculus
or_33_5_2567_PDF	29138842	PLAC1	N/A	TGAACCAATCTGTCGAGCACA	RT-PCR primer	PLAC1	Non-targeting	Targets PLAC1 in Mus musculus
or_33_5_2438_PDF	28393222	RIP140	N/A	TCCCATACACAACCGCAGTCGC	RT-PCR primer	PPAR	Non-targeting	Targets PPARGC1A in Mus musculus
or_33_5_2438_PDF	26398698	PPARγ	miR-130	CATGGTGCCTTCGCTGAT	RT-PCR primer	PPARγ	RASGEF1C	Targets PPARγ in Mus musculus
or_33_5_2438_PDF	26398698	PPARγ	miR-130	CAATGGCCATGAGGGAGTTA	RT-PCR primer	PPARγ	RASGEF1C	Targets PPARγ in Mus musculus
or_33_5_2438_PDF	25901555	MMP9	miR-15b	GCGAATTCGCCAAGGATGACCTTAAGCCTC	RT-PCR primer	miR-15b RT primer	Non-targeting	Targets precursor miR-15a in Rattus norvegicus
or_33_5_2461_PDF	29192321	PTEN	miR-106b-5p	CACCTATTCCTCAGCCCTTAT	RT-PCR primer	PTEN	PDE4D	Targets PTEN in Bos indicus
or_33_5_2461_PDF	29048623	p53	N/A	AGGGAGTCACAATTCCCAGTC	RT-PCR primer	PTEN	Non-targeting	Targets PTEN in Mus musculus
or_33_5_2477_PDF	25937206	RELM-α	N/A	GCTGGGATGACTGCTACTGG	RT-PCR primer	RETNLA	Non-targeting	Targets RETNLA in Mus musculus
or_33_5_2477_PDF	25937206	RELM-α	N/A	AAGCGGGGTTAATGGGCAAT	RT-PCR primer	RETNLA	Non-targeting	Targets RETNLA in Rattus norvegicus
or_33_5_2277_PDF	29328491	Rictor	miR-7a	ACCGGGCTTCTGACCATTAAA	RT-PCR primer	RICTOR	Non-targeting	Targets Rictor in Mus musculus
or_33_5_2337_PDF	26936591	EIF4A1	miR-1284	CACTATTGCGGGTCTGC	RT-PCR primer	RNU6	Non-targeting	Targets RNU6 in Sus scrofa
or_33_5_2337_PDF	26936591	EIF4A1	miR-1284	TTATGGGTCCTAGCCTGAC	RT-PCR primer	RNU6	SV2C	Targets RNU6 in Sus scrofa
or_33_5_2504_PDF	28098914	ANK2	miR-647	CACTATTGCGGGTCTGC	RT-PCR primer	RNU6	Non-targeting	Targets RNU6 in Sus scrofa
or_33_5_2504_PDF	28098914	ANK2	miR-647	TTATGGGTCCTAGCCTGAC	RT-PCR primer	RNU6	SV2C	Targets RNU6 in Sus scrofa
or_33_6_2689_PDF	25901555	MMP9	miR-15b	TGCATGTCATCCTTGCTCAGGG	RT-PCR primer	RNU6	RNU6P-799P	Targets RNU6 spliceosomal RNA in Mus Musculus
or_33_6_2829_PDF	27499071	TGFB	miR-15b	TGCATGTCATCCTTGCTCAGGG	RT-PCR primer	RNU6	RNU6P-799P	Targets RNU6 spliceosomal RNA in Mus Musculus
or_33_6_2689_PDF	27748882	DNMT3A	N/A	TGCATGTCATCCTTGCTCAGGG	RT-PCR primer	RNU6	RNU6P-799P	Targets RNU6 spliceosomal RNA in Mus Musculus
or_33_6_2829_PDF	28656268	NORAD	N/A	ACAATGTTCGGTTGAGGGGAA	RT-PCR primer	SCGB3A1	Non-targeting	Targets SCGB3A1 in Mus musculus
or_33_6_3146_PDF	28656268	NORAD	N/A	AGGTGTGAGCAGCAGGGTTC	RT-PCR primer	SCGB3A1	RNF216	Targets SCGB3A1 in Mus musculus
or_33_6_3146_PDF	26719072	SIK1	mIR-203	GTCCCTCGGAAGGAACTAGC	RT-PCR primer	SIK1	Non-targeting	Targets SIK1 in Rattus norvegicus
or_33_6_3146_PDF	26719072	SIK1	mIR-203	CTCGCGTTTTTCCTTAGCTG	RT-PCR primer	SIK1	Non-targeting	Targets SIK1 in Rattus norvegicus
or_33_6_3146_PDF	24378899	CD274	N/A	CTTGTGTCTGCACGACCTGT	RT-PCR primer	SNAI1	Non-targeting	Targets SNAI1 in Mus musculus
or_33_6_3146_PDF	24378899	CD274	N/A	CTTCACATCCGAGTGGGTTT	RT-PCR primer	SNAI1	Non-targeting	Targets SNAI1 in Mus musculus
or_33_6_3146_PDF	24253664	SOCS3	N/A	GCACAAGCACAAAAATCCAGC	RT-PCR primer	SOSC3	0R6C6	Targets SOCS3 in Mus musculus
or_33_6_3146_PDF	24253664	SOCS3	N/A	AGAAGCCAATCTGCCCCTG	RT-PCR primer	SOSC3	Non-targeting	Targets SOCS3 in Mus musculus
or_33_6_3146_PDF	29436661	TGF-β1	N/A	GAAGGTAGCGATGGTGTCTG	RT-PCR primer	SP-C + AQP5	Non-targeting	Targets SP-C + AQP5 in Rattus norvegicus
or_33_6_2789_PDF	29436661	TGF-β1	N/A	CAGACAAGCCAATGGATAAGG	RT-PCR primer	SP-C + AQP5	Non-targeting	Targets SP-C + AQP5 in Rattus norvegicus
or_33_6_2789_PDF	27959430	PAI	N/A	AGTGGGGGTCAGCAGCCGT	RT-PCR primer	TGFB1	Non-targeting	Targets TGFB1 in Mus musculus
or_33_6_2789_PDF	27748903	TGF‑β	Let-7a	GCGCTCGAGGGGTGTTTAGGAGGCTGGT	RT-PCR primer	TGFBR1	Non-targeting	Targets TGFBR1 in Mus musculus
or_33_6_2789_PDF	27748903	TGF‑β	Let-7a	AATGCGGCCGCCATACAACTTTTCCTTCGG	RT-PCR primer	TGFBR1	Non-targeting	Targets TGFBR1 in Mus musculus
or_33_6_2789_PDF	28098912	MRP1	miR-9	ACAGCTTTCTGCAACTCG	RT-PCR primer	TIMP1	Non-targeting	Targets TIMP1 in Rattus norvegicus
or_33_6_2789_PDF	28098912	MRP1	miR-9	CTATAGGTCTTTACGAAGGCC	RT-PCR primer	TIMP1	Non-targeting	Targets TIMP1 in Rattus norvegicus
or_33_6_3038_PDF	28339080	CCR7	N/A	AGGCACTCCCCCAAAAGAT	RT-PCR primer	TNFa	Non-targeting	Targets TNF in Mus musculus
or_33_6_3038_PDF	28339080	CCR7	N/A	TGAGGGTCTGGGCCATAGAA	RT-PCR primer	TNFa	Non-targeting	Targets TNF in Mus musculus
or_33_6_2815_PDF	24378899	CD274	N/A	CACGCCCTGATTCTTGTGAA	RT-PCR primer	TWIST1	Non-targeting	Targets TWIST1 in Rattus norvegicus
or_33_6_2815_PDF	29693175	NF-KB	N/A	GCTTCCTACAGCACAGCAGA	RT-PCR primer	VEGFA	Non-targeting	Targets VEGFA in Mus phari
or_33_6_2815_PDF	25872572	PDCD10	miR-181b	TCATTTCTGAATGTCACACTG	RT-PCR primer	VSNL1	Non-targeting	Targets VSNL1 in Mus musculus
or_34_1_77_PDF	24626955	DNMT3A	mIR-143	TGTAGTTTTCGGAGTTAGTGTCGCGC	RT-PCR primer	miR-143	Non-targeting	Used as methylated primers for Human SFRP1. All flagged sequences in 24626955 appear as primers in PMID: 32019290 targeting sFRP1
or_34_1_77_PDF	24626955	DNMT3A	mIR-143	CCTACGATCGAAAACGACGCGAACG	RT-PCR primer	miR-143	Non-targeting	Used as methylated primers for Human SFRP1. All flagged sequences in 24626955 appear as primers in PMID: 32019290 targeting sFRP1
or_34_1_235_PDF	24626955	DNMT3A	mIR-143	GTTTTGTAGTTTTTGGAGTTAGTGTTGTGT	RT-PCR primer	RNU6	Non-targeting	Used as unmethylated primers for Human SFRIP1. All flagged sequences in 24626955 appear as primers in PMID: 32019290 targeting sFRP1
or_34_1_235_PDF	24626955	DNMT3A	mIR-143	CTCAACCTACAATCAAAAACAACACAAACA	RT-PCR primer	RNU6	UTRN	Used as unmethylated primers for Human SFRIP1. All flagged sequences in 24626955 appear as primers in PMID: 32019290 targeting sFRP1
or_34_6_3088_PDF	24173498	CD44	N/A	AACTAATGCCAACCACCAAG	RT-PCR primer	CD2	DNAH8
or_39_1_209_PDF	24190591	SLP-2	N/A	ATGGGGAAGGTGAAGGTCGGAGTC	RT-PCR primer	SLP-2	GAPDH
or_39_1_71_PDF	24190591	SLP-2	N/A	GCTGATGATCTTGAGGCTGTTGTC	RT-PCR primer	SLP-2	GAPDH
or_35_4_2216_PDF	24270644	DAP1	N/A	CTGCAGTTCAACCACTTCTCCCAGAGCTGATGAGTCCGTGAGGA	Ribozyme sequence	DAP1	DAP3
or_35_4_2216_PDF	24270644	DAP1	N/A	ACTAGTAGAGAAAGCACTGAGAAAGGGAGTTTCGTCCTCACGGACT	Ribozyme sequence	DAP1	DAP3
or_40_1_272_PDF	24297477	TRKB	N/A	CTGCAGCATCTTCTCCTTCC	RT-PCR primer	GAPDH	WASF2
or_37_1_608_PDF	24297570	IL8	N/A	TGTGCCATCAACCTTACCAATAA	RT-PCR primer	IL8	F2RL1
or_37_1_608_PDF	24297570	IL8	N/A	TGGACCTGGTTGTTCACTCCTT	RT-PCR primer	HBMS	HMBS
or_37_1_341_PDF	24297570	IL8	N/A	CAACAGCATCATGAGGGTTTTC	RT-PCR primer	HBMS	HMBS
or_37_1_341_PDF	24297570	IL8	N/A	ACCGAGCCCATTTCATTTCTG	RT-PCR primer	GAPDH	RECK
or_34_1_525_PDF	24399134	AIOLOS	N/A	GCAGGAGAATCGCTTGAACCT	RT-PCR primer	BAX	KIR2DL3
or_34_1_525_PDF	24399134	AIOLOS	N/A	CTTGTTGCCCAGGCTTGAGT	RT-PCR primer	BAX	SYNRG
or_33_6_2853_PDF	24399134	AIOLOS	N/A	GCCCTTCAAGTGTTTCACCAA	RT-PCR primer	AIOLOS	IDO1
or_34_1_447_PDF	24399134	AIOLOS	N/A	GCCTTTCCAGCCAGACAAATAT	RT-PCR primer	AIOLOS	IDO1
or_34_6_2977_PDF	24402230	CCNE1	miR-195-5p	TGCGGGTGCTCGCTTCGCAGC	RT-PCR primer	RNU6	Non-targeting
or_34_4_2163_PDF	24402374	BAX	miR-511	AACATGTACAGTCCATGGATG	RT-PCR primer	5S rRNA	Non-targeting
or_34_4_2163_PDF	24402374	BAX	miR-511	AACATGTACAGTCCATGGATG	RT-PCR primer	miR-511	Non-targeting
or_38_4_2480_PDF	24452416	PUMA	miR-222	GGTCGGAGTCAACGGATTTGGTCG	RT-PCR primer	ACTB	GAPDH
or_38_4_2480_PDF	24452416	PUMA	miR-222	CCTCCGACGCCTGCTTCACCAC	RT-PCR primer	ACTB	GAPDH
or_38_5_3039_PDF	24452416	PUMA	miR-222	AACGTTTGTAATGATGGCTTCTG	RT-PCR primer	PUMA	MEAF6
or_38_5_3039_PDF	24452416	PUMA	miR-222	TGTCGAATAAACGCTTTACAAAC	RT-PCR primer	PUMA	Non-targeting
or_35_4_2306_PDF	24535036	EGFR	miR-145	CGCCTCCACACACTCACC	RT-PCR primer	miR-145	ZNF263
or_38_1_377_PDF	24573322	p21	N/A	GAGAATTCATGCCGCAGCT	RT-PCR primer	TCF4	Non-targeting
or_37_2_793_PDF	24573354	KLF4	N/A	ACCCACACTTGTGATTACGC	RT-PCR primer	GAPDH	KLF4
or_35_4_2306_PDF	24573489	EGFR	miR-7	TATGGTTGTTCTGCTCTCTGTCTC	RT-PCR primer	miR-7	Possible universal reverse primer
or_34_1_129_PDF	24604520	Septin 7	miR-127-3p	GGAAGATCTGTAGTCCTGTCTGTTGGTCAG	RT-PCR primer	miR-127-3p	RTL1
or_34_1_129_PDF	24604520	Septin 7	miR-127-3p	CCCAAGCTTCCTGAAGAACTGCTTCCGCC	RT-PCR primer	miR-127-3p	RTL1
or_36_6_3611_PDF	24626561	IL1B	N/A	AAACCCAGGGCTGCCTTGGAAAAG	shRNA	IL1B	PGK1
or_35_2_709_PDF	24626574	c-myc	N/A	CTACCTGTCGACGTATGGGA	RT-PCR primer	ATG5	Non-targeting
or_35_2_709_PDF	24626574	c-myc	N/A	ATACGACGGAAAGACGAAG	RT-PCR primer	ATG7	Non-targeting
or_37_3_1637_PDF	24626680	MAPK	miR-18a	CGGCGGTGTGCAAATCCATGCA	RT-PCR primer	miR-19a	miR-19b
or_37_6_3201_PDF	24626771	NDRG1	N/A	GATCCGACGAGTTGACTGCGATTGTTCAAGAGACAATCGCAGTCAACTCGTCAGA	shRNA	Non-targeting	PAXIP-AS1
or_37_6_3201_PDF	24626771	NDRG1	N/A	AGCTTCTGACGAGTTGACTGCGATTGTCTCTTGAACAATCGCAGTCAACTCGTCG	shRNA	Non-targeting	PAXIP-AS1
or_37_3_1637_PDF	24676882	MAPK	N/A	GGTTGCTTTCTGTCTTCTGAA	RT-PCR primer	PKC	HDHD2
or_36_1_279_PDF	24700112	FOXC2	N/A	GGCACTTTTGAAGATCATTTTCTC	RT-PCR primer	CDH1	EGFR
or_36_1_279_PDF	24700112	FOXC2	N/A	CTGTGTTGAGGGCAATGAG	RT-PCR primer	CDH1	EGFR
or_36_1_551_PDF	24700112	FOXC2	N/A	TCGCAAAGGGCATGAACTA	siRNA	FOXC2	EGFR
or_36_1_306_PDF	24700112	FOXC2	N/A	GGCACTTTTGAAGATCATTTTCTC	RT-PCR primer	VIM	EGFR
or_36_1_165_PDF	24700112	FOXC2	N/A	CTGTGTTGAGGGCAATGAG	RT-PCR primer	VIM	EGFR
or_39_1_91_PDF	24700316	SMG-1	N/A	CTGCGTGGCGAAGGTTTC	RT-PCR primer	SMG1	Non-targeting
or_37_6_3369_PDF	24715151	NFKB	N/A	CTCGCGCTACTCTCTCTTTC	RT-PCR primer	ACTB	B2M
or_37_6_3369_PDF	24715151	NFKB	N/A	CATGTCTCGATCCCACTTAAC	RT-PCR primer	ACTB	B2M
or_37_4_2308_PDF	24789371	MMP9	N/A	GCCATCGTCACCAACTGGGAC	RT-PCR primer	GAPDH	ACTB
or_37_4_2270_PDF	24789371	MMP9	N/A	CGATTTCCCGCTCGGCCGTGG	RT-PCR primer	GAPDH	ACTB
or_36_1_263_PDF	24890092	FLOT1	N/A	CCATCTCGTCACTGGCATT	RT-PCR primer	FLOT1	Non-targeting
or_34_5_2715_PDF	24890613	BMP6	N/A	CCCAACCTCACTCCATAAACTCATCGGAAGAGGGATATCACTCAGCATAATGAC	Methylated RT-PCR primer	BMP6	Non-targeting
or_34_5_2715_PDF	24890613	BMP6	N/A	AGTGGTTCTTCTGCGCTACT	RT-PCR primer	TWIST1	SNAI1
or_34_5_2609_PDF	24890613	BMP6	N/A	GTAGGGCTGCTGGAAGGTAA	RT-PCR primer	TWIST1	SNAI1
or_34_6_3088_PDF	24891117	CD166	N/A	GTACCTCGAGTTAAGCGTAGTCTGGGACGTCGTATGGGTAGGCTTCAGTTTT	shRNA	CD166	Non-targeting
or_39_3_1132_PDF	24899100	STAT3	N/A	GAGTCAGGCACTGTGGG	RT-PCR primer	STAT3	Large1
or_39_3_1132_PDF	24899100	STAT3	N/A	CGGTCGGTTTCTGCCTGTA	RT-PCR primer	STAT3	NDUFA13
or_39_3_1313_PDF	24899100	STAT3	N/A	AGACCCAGAAGGAGCCGC	RT-PCR primer	GRIM-19	Non-targeting
or_39_3_1313_PDF	24899100	STAT3	N/A	TTGCCAGTTGTGGTGATC	RT-PCR primer	GRIM-19	STAT3
or_38_1_465_PDF	24912530	NS	N/A	TTTCTCATGGCTGTCCTTCAG	RT-PCR primer	PIK3CD	BCL2
or_38_1_465_PDF	24912530	NS	N/A	CATCACATCTGGTTTCCTTGG	RT-PCR primer	AKT2	CALML4
or_38_1_63_PDF	24912530	NS	N/A	AACTGGAAATGTAATTTTGGG	RT-PCR primer	AKT2	Non-targeting
or_38_1_538_PDF	24912530	NS	N/A	CAGGAGAATCTAACGGATGC	RT-PCR primer	PIK3CD	Non-targeting
or_35_4_2315_PDF	24969314	E2F1	miR-20a	TAGATCCGATCCAGCTCAGTGACA	siRNA	E2F1	Non-targeting
or_35_4_2315_PDF	24969314	E2F1	miR-20a	CAGGATGTAGGCGGTGGCTT	RT-PCR primer	MYC	RATS1
or_35_4_2405_PDF	24969680	CXCR7	N/A	CAACGAATTTGGCTACAGCA	RT-PCR primer	ACTB	GAPDH
or_35_4_2405_PDF	24969680	CXCR7	N/A	AGGGGTCTACATGGCAACTG	RT-PCR primer	ACTB	GAPDH
or_36_4_1901_PDF	25069486	GAL1	N/A	CAACGAATTTGGCTACAGCA	RT-PCR primer	ACTB	GAPDH
or_36_4_1901_PDF	25069486	GAL1	N/A	AGGGGTCTACATGGCAACTG	RT-PCR primer	ACTB	GAPDH
or_36_4_2049_PDF	25069486	GAL1	N/A	GGAACAGAAAGACTCCAATG	RT-PCR primer	GAL1	KREMEN1
or_36_4_2049_PDF	25069486	GAL1	N/A	GCGTGGCTGCTGGGAGGTATC	RT-PCR primer	GAL1	Non-targeting
or_38_5_2761_PDF	25109282	RASSF5	N/A	CAACGAATTTGGCTACAGCA	RT-PCR primer	ACTB	GAPDH
or_38_5_2761_PDF	25109282	RASSF5	N/A	AGGGGTCTACATGGCAACTG	RT-PCR primer	ACTB	GAPDH
or_36_6_3353_PDF	25109623	IL-6	N/A	CCCGGACCAUAUUUAUUAU	siRNA	IL6	IL18
or_37_5_2913_PDF	25174454	MMP9	N/A	CUUCCAAGUUCCUAUAGAA	siRNA	NF-κB	RELA
or_37_5_2913_PDF	25174454	MMP9	N/A	UCUAUAGGAACUUGGAAGT	siRNA	NF-κB	RELA
or_36_4_2282_PDF	25174621	GRIM-19	N/A	AGACCCAGAAGGAGCCGC	RT-PCR primer	GRIM-19	Non-targeting
or_36_4_2282_PDF	25174621	GRIM-19	N/A	TTGCCAGTTGTGGTGATC	RT-PCR primer	GRIM-19	STAT3
or_40_4_2269_PDF	25175178	YAP	N/A	CTCAGTTAGCCCAGGATGC	RT-PCR primer	GAPDH	Non-targeting
or_39_3_1072_PDF	25175884	STAT3	N/A	TCTGTAGTAGTCGGGCAA	RT-PCR primer	p27	Non-targeting
or_34_3_1510_PDF	25176183	APOBEC3B	N/A	CGATCCACACGGAGTACTTGC	RT-PCR primer	GAPDH	ACTB
or_35_1_318_PDF	25176258	CHK1	N/A	AAGAAGGTGGTGAAGCAGGC	RT-PCR primer	ACTB	GAPDH
or_35_1_318_PDF	25176258	CHK1	N/A	TCCACCACCCTGTTGCTGTA	RT-PCR primer	ACTB	GAPDH
or_35_1_13_PDF	25176258	CHK1	N/A	CGGCGAATTCTCATGTGGCAGGA	RT-PCR primer	CHK1	Non-targeting
or_35_1_359_PDF	25176258	CHK1	N/A	CGCCAAGCTTATGTCTCGGGAGTC	RT-PCR primer	CHK2	Non-targeting
or_40_2_1147_PDF	25176450	VEGF	miR-497	GTGCAGGGTCCGAGGT	RT-PCR primer	miR-497	Possible universal reverse primer
or_40_2_979_PDF	25176450	VEGF	miR-497	GTTTGACAAGACCACCAAACT	RT-PCR primer	VEGFA	VAV2
or_38_1_465_PDF	25189124	NRF2	N/A	CCAACCGCGAGAAGATGA	RT-PCR primer	GAPDH	ACTB
or_38_1_465_PDF	25189124	NRF2	N/A	CCAGAGGCGTACAGGGATAG	RT-PCR primer	GAPDH	ACTB
or_37_1_622_PDF	25190103	ING2	N/A	CGATCCACACGGAGTACTTGC	RT-PCR primer	GAPDH	ACTB
or_37_3_1579_PDF	25190487	LIMK1	miR-138	GACGCTACTTTGTTGCACC	Talen sequence	CFL1	LIMK1
or_38_2_785_PDF	25199998	PEG10	N/A	AATAGAGCTGCTTCGCCTAGA	RT-PCR primer	C-MYC	MYCBP
or_38_2_785_PDF	25199998	PEG10	N/A	GAGGTGGTTCATACTGAGCAAG	RT-PCR primer	C-MYC	MYCBP
or_38_2_785_PDF	25199998	PEG10	N/A	GCCCTAGACGAACTGGGTC	RT-PCR primer	VIM	VMAC
or_38_2_1005_PDF	25199998	PEG10	N/A	GGCTGCAACTGCCTAATGAG	RT-PCR primer	VIM	VMAC
or_34_6_2977_PDF	25230779	CD133	N/A	TGGCCGTGATGGCTTTCTTTATGC	RT-PCR primer	ABCB1	MAST4
or_35_6_3248_PDF	25231933	FASN	N/A	TGTGGGCATCAATGGATTTGG	RT-PCR primer	GAPDH	GAPDHS
or_35_6_3409_PDF	25231933	FASN	N/A	ACACCATGTATTCCGGGTCAAT	RT-PCR primer	GAPDH	GAPDHS
or_36_1_263_PDF	25231933	FASN	N/A	TGCTGTCAGGAAGATAGCCGAGTTTTGGCCACTGACTGACTCGGCATGTATCTTCCTGA	shRNA	FASN	PLCL2
or_40_4_1917_PDF	25310451	WT1	N/A	AATTAAAAACCTAAGGTTAAGTCGCCCTCGCTCGAGCGAGGGCGACTTAACCTTAGGGG	shRNA	Non-targeting	CBLN4
or_35_3_1718_PDF	25322760	COX2	N/A	AATGAGTACCGAAAATTC	RT-PCR primer	COX2	Non-targeting
or_34_3_1440_PDF	25322930	AP2A	miR-135a-5p	GCCGGCGCCCGAGCTCTGGCTC	RT-PCR primer	miR-135a/miR-137	miR-149
or_34_3_1581_PDF	25322930	AP2A	miR-135a-5p	TACCTTGCGAAGTGCTTAAAC	RT-PCR primer	Reverse transcriptase primer U6	Non-targeting
or_34_3_1510_PDF	25322930	AP2A	miR-135a-5p	TACCTTGCGAAGTGCTTAAAC	RT-PCR primer	RNU6	Non-targeting
or_37_2_961_PDF	25333643	KLF8	N/A	UUAAGUUACCUCCAAGGTG	siRNA	KLF8	Non-targeting
or_37_2_961_PDF	25333643	KLF8	N/A	CGAUAUGGAUAACUCAUATT	siRNA	KLF8	Non-targeting
or_37_2_961_PDF	25333643	KLF8	N/A	GCAGGTACAAGGGCTGGGTA	Genomic PCR	HIF1A (Chromosome 14: GRch38/hg38)	RPSA
or_37_2_1123_PDF	25333643	KLF8	N/A	TGCCGGGACTGGGCTTTT	Genomic PCR	HIF1A (Chromosome 14: GRch38/hg38)	RPSA
or_37_1_563_PDF	25335112	IL-8	N/A	CCTCCACGACATCGCACTG	RT-PCR primer	AKT1	AKT1S1
or_37_1_622_PDF	25335112	IL-8	N/A	TCACAAAGAGCCCTCCATTATCA	RT-PCR primer	AKT1	AKT1S1
or_38_6_3347_PDF	25370208	SMAD3	N/A	GCAGAGGCCACCTGGATTGTGC	RT-PCR primer	IL8	CXCL1
or_38_6_3639_PDF	25370208	SMAD3	N/A	TGGCATGTTGCAGGCTCCTCAGAA	RT-PCR primer	IL8	CXCL1
or_38_6_3639_PDF	25370208	SMAD3	N/A	GTGGGCGAGCGGTGTTCTG	RT-PCR primer	STAT3	Unrelated location on Chromosome 13: GRch38/hg38
or_34_4_2072_PDF	25370943	B7-H3	N/A	CTCTCCAAAGGAAAGCGAGGTGGACAT	RT-PCR primer	B7-H3	CXCR4
or_34_4_1977_PDF	25370943	B7-H3	N/A	AGACTGTACACTGTAGGTGCTGAAATCA	RT-PCR primer	B7-H3	CXCR4
or_34_5_2489_PDF	25371324	CAP1	N/A	CCCGAATCACATTCTCCAAGAA	RT-PCR primer	GAPDH	H4
or_35_4_2315_PDF	25384406	DJ-1	N/A	CACCTTTTTTCAAGACGGATGAACTTCAGGGTCAGCTTTTTTG	shRNA	Non-targeting	KRTAP24-1
or_35_4_2315_PDF	25384406	DJ-1	N/A	AGCTCAAAAAAGCTGACCCTGAAGTTCATCCGTCTTGAAAAAA	shRNA	Non-targeting	KRTAP24-1
or_37_5_2971_PDF	25482044	N/A	miR-218	CGGGCTTGTGCTGATCTA	RT-PCR primer	miR-218	Non-targeting
or_36_5_2911_PDF	25501982	HOXA7	N/A	TCGCCCACACGCTCTGTTT	siRNA	HOXA7	HOXA4
or_34_1_525_PDF	25524659	AIOLOS	N/A	GCAGGAGAATCGCTTGAACCT	RT-PCR primer	BAX	KIR2DL3
or_33_6_2889_PDF	25524659	AIOLOS	N/A	CTTGTTGCCCAGGCTTGAGT	RT-PCR primer	BAX	SYNRG
or_34_1_447_PDF	25524659	AIOLOS	N/A	GCCCTTCAAGTGTTTCACCAA	RT-PCR primer	AIOLOS	IDO1
or_34_1_447_PDF	25524659	AIOLOS	N/A	GCCTTTCCAGCCAGACAAATAT	RT-PCR primer	AIOLOS	IDO1
or_40_4_1917_PDF	25524805	XIAP	N/A	TGTGGGCATCAATGGATTTGG	RT-PCR primer	GAPDH	GAPDHS
or_40_4_1917_PDF	25524805	XIAP	N/A	ACACCATGTATTCCGGGTCAAT	RT-PCR primer	GAPDH	GAPDHS
or_40_4_1917_PDF	25524805	XIAP	N/A	GATCCTTCTCCGAACGTGTCACGTTCAAGAGAAAACTACTTCTTTTACCTTAGA	shRNA	Non-targeting	MBTD1
or_36_4_2282_PDF	25530340	HMGN2	N/A	CCAGCCATCAGCCATGAGGGT	RT-PCR primer	HMGN2	DEFB4A
or_36_4_2282_PDF	25530340	HMGN2	N/A	GGAGCCCTTTCTGAATCCGCA	RT-PCR primer	HMGN2	DEFB4A
or_36_4_2282_PDF	25530340	HMGN2	N/A	GGCAGATGGTCGTTTGGCTGAATA	RT-PCR primer	ACTB	POU5F1
or_40_4_1843_PDF	25572427	XIAP	N/A	GATCCACTGGACAGAGAAAGAGCCTTCAAGAGAGGCTCTTTCTCTGTCCAGTTTTTTTGGAAA	shRNA	XIAP	BIRC5
or_40_4_2233_PDF	25572427	XIAP	N/A	AGCTTTTCCAAAAAAACGGACAGAGAAAGAGCCTCTCTTGAAGGCTCTTTCTCTGTCCAGTG	shRNA	XIAP	BIRC5
or_40_4_2269_PDF	25572427	XIAP	N/A	TGTGGGCATCAATGGATTTGG	RT-PCR primer	GAPDH	GAPDHS
or_40_4_2269_PDF	25572427	XIAP	N/A	ACACCATGTATTCCGGGTCAAT	RT-PCR primer	GAPDH	GAPDHS
or_40_4_2269_PDF	25572427	XIAP	N/A	GATCCTTCTCCGAACGTGTCACGTTCAAGAGAAAACTACTTCTTTTACCTTAGA	shRNA	Non-targeting	MBTD1
or_40_4_2269_PDF	25572427	XIAP	N/A	AGCTTCTTCTTTCTCCGAACGTGTCACGTCTCTTGAAAAACTACTTCTTTTACCTTG	shRNA	Non-targeting	MBTD1
or_35_4_2315_PDF	25573172	DKK3	N/A	AAUGGUCUGGUACUUAUUCC	siRNA	DKK3	DKK1
or_35_4_2315_PDF	25573172	DKK3	N/A	GGAAUAAGUACCAGACCAUUG	siRNA	DKK3	DKK1
or_35_4_2315_PDF	25573172	DKK3	N/A	TGGTTTGCAAAGACCACCTCCA	RT-PCR primer	WNT3A	WNT1
or_35_4_2315_PDF	25573172	DKK3	N/A	TGATTCCAGGAGGCAAACGCAT	RT-PCR primer	WNT3A	WNT1
or_35_2_1153_PDF	25585997	CTH	N/A	GCCCAGTTCCGTGAATCTAA	RT-PCR primer	CTH	Non-targeting
or_38_1_301_PDF	25591821	p53	mIR-1246	TATTGCACTCGTCCCCTGCT	RT-PCR primer	miR-1246	miR-92b
or_38_1_293_PDF	25591821	p53	mIR-1246	GTGCAGGGTCCGAGGT	RT-PCR primer	miR-1246	Possible universal reverse primer
or_34_5_2618_PDF	25592064	BCL2	N/A	GTCCTCAGCCCTCGCTCT	RT-PCR primer	BCL2	BBC3
or_34_5_2618_PDF	25592064	BCL2	N/A	CACCTAATTGGGCTCCATCT	RT-PCR primer	BCL2	BBC3
or_34_5_2618_PDF	25592064	BCL2	N/A	CCCAGTGGACAGCGAGC	RT-PCR primer	FLIP	CDKN1A
or_34_5_2497_PDF	25592064	BCL2	N/A	ACTGCAGGCTTCCTGTGCGC	RT-PCR primer	FLIP	CDKN1A
or_38_3_1751_PDF	25592200	PPARγ	N/A	CTGCTGACTTTACAGAAGAAACA	siRNA	Non-targeting	IDE
or_38_3_1645_PDF	25592872	PLK1	N/A	ACGCACCCCAACTACAACTC	RT-PCR primer	ACTB	KLK14
or_38_5_2975_PDF	25606801	RHOC	miR-10b	AACTGGTGTCGTGGAGTCGGC	RT-PCR primer	miR-10b	Possible universal reverse primer
or_37_3_1698_PDF	25607636	CBX4	miR-195	GCGAGCACAGAATTAATACGAC	RT-PCR primer	miR-195	Possible universal reverse primer
or_34_6_3104_PDF	25625234	CD-147	N/A	TGGACTCTGGAATCCATTCTG	RT-PCR primer	GAPDH	CTNNB1
or_34_6_3104_PDF	25625234	CD-147	N/A	AAAATCCCTGTTCCCACTCA	RT-PCR primer	GAPDH	CTNNB1
or_39_2_501_PDF	25633534	SP1	miR-375	GCGGTACCGCTAGCCAGCTGGGCCGCCCTTGT	Mimic sequence	CCND1	Non-targeting
or_38_4_2285_PDF	25634668	PTPRJ	N/A	GGTGGGGGAGGAGGCTTGAGG	RT-PCR primer	BAX	Non-targeting
or_36_6_3207_PDF	25647264	IGF-1R	N/A	CGACAGGCCUCGUGUAUGA	siRNA	IGF-1R	HDAC4
or_36_6_3207_PDF	25647264	IGF-1R	N/A	UCAUACACGAGGCCUGUCG	siRNA	IGF-1R	HDAC4
or_36_4_2349_PDF	25647524	GPER	N/A	CAAGATCACCAGCATCATG	RT-PCR primer	HIF1A	TENM2
or_34_2_811_PDF	25682742	ANUBL1	miR-182	CCGAGACAGATAACGAGGAT	RT-PCR primer	ANUBL1	Non-targeting
or_34_2_811_PDF	25682742	ANUBL1	miR-182	GAGGTCTTTCTGCTAGAC	RT-PCR primer	ANUBL1	Non-targeting
or_35_4_1967_PDF	25710185	EGR1	N/A	TCGCCTCGATGGAGCTCCTC	RT-PCR primer	EGR1	MST1R
or_35_5_3122_PDF	25710185	EGR1	N/A	CATGTGTGCCACTGTGACGT	RT-PCR primer	EGR1	MST1R
or_37_3_1412_PDF	25738322	MCM2	N/A	ACCTGCTCTGCCACTAACTG	RT-PCR primer	GAPDH	MCM2
or_37_3_1461_PDF	25738322	MCM2	N/A	UAGAUUCUUUCCUCAGGUCTT	siRNA	Non-targeting	MCM2
or_38_4_2205_PDF	25738530	PSD	N/A	TGAACGGGAAGCTCACTGG	RT-PCR primer	SMARCC1	GAPDH
or_38_4_2205_PDF	25738530	PSD	N/A	TCCACCACCCTGTTGCTGTA	RT-PCR primer	SMARCC1	GAPDH
or_38_4_2237_PDF	25738530	PSD	N/A	CGCCAGCATCCACCACG	RT-PCR primer	VPS37A	Non-targeting
or_38_4_2148_PDF	25738530	PSD	N/A	TTGAGTTTGTGAATGAC	RT-PCR primer	VPS37A	TYK2
or_38_5_2761_PDF	25738917	RBM5	N/A	ACACGATGGATGGAAGCCA	RT-PCR primer	RBM5	RBM10
or_38_5_2761_PDF	25738917	RBM5	N/A	TCTGCTCTGCCTCTGACTT	RT-PCR primer	RBM5	RBM10
or_35_3_1385_PDF	25778742	COXIII	N/A	CCCGCTAAATCCCCTAAAG	RT-PCR primer	COXIII	GATAD2A
or_35_2_1125_PDF	25778742	COXIII	N/A	GGAAGCCTGTGGCTCAAAA	RT-PCR primer	COXIII	Non-targeting
or_40_2_1147_PDF	25812575	USP39	N/A	TCGAGAAGGTATATTGCTGTTGACAGTGAGCGAAAGGTTAAGGTGAGCTCATCGTAGTGAAGCCACAGATGTACGATGAGCTCACCTTAACCTTGTGCCTACTGCCTCGG	shRNA	USP39	NOB1
or_40_2_1147_PDF	25812575	USP39	N/A	AATTCCGAGGCAGTAGGCACAAGGTTAAGGTGAGCTCATCGTACATCTGTGGCTTCACTACGATGAGCTCACCTTAACCTTTCGCTCACTGTCAACAGCAATATACCTTC	shRNA	USP39	NOB1
or_37_3_1637_PDF	25812695	MCL-1	N/A	GUAAUUAUUGACACAUUUCU	siRNA	MCL1	PMAIP1
or_35_5_2665_PDF	25813250	EIF4E	miR-141	AAGGGAAGGTTGCTGGATAGG	RT-PCR primer	GAPDH	PDCD4
or_35_4_2413_PDF	25813250	EIF4E	miR-141	CACATCCACCTCCTCCACATC	RT-PCR primer	GAPDH	PDCD4
or_34_4_2072_PDF	25813398	ATAD2	N/A	ATAGCACAGCCTGGATAGCAACGTAC	RT-PCR primer	GAPDH	ACTB
or_34_4_2072_PDF	25813398	ATAD2	N/A	CACCTTCTACAATGAGCTGCGTGTG	RT-PCR primer	GAPDH	ACTB
or_37_3_1698_PDF	25823469	LOX1	N/A	CGCTGCCAGCTCTCGCACTC	RT-PCR primer	ACTB	ACTG1
or_37_3_1698_PDF	25823469	LOX1	N/A	TTGCGACCGGCAGAGAAACGC	RT-PCR primer	ACTB	ACTG1
or_38_4_2408_PDF	25845681	PTEN	mIR-21	GTGCAGGGTCCGAGGT	RT-PCR primer	RNU6	Possible universal reverse primer
or_38_2_809_PDF	25846394	PI3K	N/A	GCTGAGGCAGAAGGGTTATG	RT-PCR primer	BCL2	BLCL2
or_38_2_1259_PDF	25846394	PI3K	N/A	GCCCCCTTGAAAAAGTTCAT	RT-PCR primer	BCL2	BLCL2
or_38_2_899_PDF	25872572	PDCD10	miR-181b	ATCATCGAGCTCCAGGCTGGAGCTGGTTTCCATG	RT-PCR primer	TCL1	LAMP3
or_38_2_899_PDF	25872572	PDCD10	miR-181b	CTTCGATGACTTCTCTGTC	RT-PCR primer	GRIA1	Non-targeting
or_36_5_2967_PDF	25873431	hTERT	N/A	CTTAGCACCCCTGGCCAAG	RT-PCR primer	ACTB	GAPDH
or_36_5_2967_PDF	25873431	hTERT	N/A	GATGTTCTGGAGAGCCCCG	RT-PCR primer	ACTB	GAPDH
or_37_5_2913_PDF	25901555	MMP9	miR-15b	GATACTCGAGCAGAAGTTTGGCTAATTTAATAATC	RT-PCR primer	miR-15b	MSH4
or_39_3_1072_PDF	25954856	STAT3	N/A	CGGACAGACAGACAGACACC	RT-PCR primer	OSM	VEGFA
or_39_3_1269_PDF	25954856	STAT3	N/A	GAGAACAGCCCAGAAGTTGG	RT-PCR primer	OSM	VEGFA
or_35_3_1365_PDF	25955111	CXCR4	miR-494	GCAGGAGGAAGAAGAAGCAC	RT-PCR primer	CD44	CPAMD8
or_35_3_1365_PDF	25955111	CXCR4	miR-494	GCCAGAGCCAACGTCAAGCATCTC	RT-PCR primer	CTNNB1	CXCL12
or_35_3_1365_PDF	25955111	CXCR4	miR-494	GGCAAAGTGTCCAAAACAAAGCCC	RT-PCR primer	CTNNB1	CXCL12
or_35_3_1365_PDF	25955111	CXCR4	miR-494	TGCTTGCCTGATGACTACCTG	RT-PCR primer	LEF1	GPC1
or_35_4_2480_PDF	25955111	CXCR4	miR-494	TGAGCACATTTCGGCAATAG	RT-PCR primer	LEF1	GPC1
or_35_4_2405_PDF	25955111	CXCR4	miR-494	CTCGATGAGGAAGGGTTTGA	RT-PCR primer	CD44	GPC3
or_35_4_2405_PDF	25955111	CXCR4	miR-494	ATGTCCCTCGCAAATTGAAG	RT-PCR primer	CCND1	GPC4
or_35_4_2405_PDF	25955111	CXCR4	miR-494	TCAAAATCGAGATCCCCTTG	RT-PCR primer	CCND1	GPC4
or_35_4_2405_PDF	25955111	CXCR4	miR-494	TTTCACAAGTCTCGGCCTCT	RT-PCR primer	CDH2	TTLL7
or_34_4_2072_PDF	25963391	ATM	miR-18a	CAGTGCAGGGTCCGAGGTAT	RT-PCR primer	miR-18a	Possible universal reverse primer
or_39_6_2978_PDF	25976502	TRAF4	miR-370	CCAAGTTGCATTTGACCTGG	RT-PCR primer	ACTB	Non-targeting
or_39_6_2873_PDF	25976502	TRAF4	miR-370	GACCTGCGAGATGCCTCACC	RT-PCR primer	ACTB	Non-targeting
or_39_6_2873_PDF	25976502	TRAF4	miR-370	GTAGGCGATATCGTCTGCTAC	RT-PCR primer	miR-370	Non-targeting
or_39_6_2563_PDF	25976502	TRAF4	miR-370	TAGAAGGTAGCACCCGATG	RT-PCR primer	miR-370	Non-targeting
or_39_6_2644_PDF	25976502	TRAF4	miR-370	GTAGATACTGCAGTACG	RT-PCR primer	RNU6	Non-targeting
or_39_6_2703_PDF	25976502	TRAF4	miR-370	ATCGCATGACGTACCTGAGC	RT-PCR primer	RNU6	Non-targeting
or_40_1_283_PDF	25976502	TRAF4	miR-370	CTGGACATTTGATCATGCAG	RT-PCR primer	TRAF4	Non-targeting
or_40_1_283_PDF	25976502	TRAF4	miR-370	ATTTGATCCAATAGTTGCTCGA	RT-PCR primer	TRAF4	Non-targeting
or_37_3_1637_PDF	25997995	MCL-1	miR-193b	AGGGCAAGAGGATTAT	RT-PCR primer	miR-193b	CDC42
or_37_3_1412_PDF	25997995	MCL-1	miR-193b	CTGTAGAGGGAGCAGAA	RT-PCR primer	miR-193b	MCL1
or_36_6_3552_PDF	25998745	IGFR1	N/A	AAATCGAGGCTGAGCCAG	RT-PCR primer	IGFBP3	Non-targeting
or_40_1_472_PDF	25998939	TRIAP1	N/A	GCTGATTCCACCCAAGTA	RT-PCR primer	TRIAP1	Non-targeting
or_34_6_3147_PDF	26035691	CD44	miR-34a	ACGUGACACGUUCGGAGAATT	RT-PCR primer	HDAC1	Non-targeting
or_38_5_2752_PDF	26044651	RPL23	N/A	ATGGTGATGGTGATGATGTGCAAT	RT-PCR primer	CEA	BTBD11
or_38_5_2752_PDF	26044651	RPL23	N/A	GGTGATGGTGATGATGTGCAAT	RT-PCR primer	CEA Promoter	BTBD11
or_35_1_447_PDF	26058359	CLDN4	N/A	CAGAGTCCGTGAAGGCAG	RT-PCR primer	GAPDH	DLK1
or_35_1_447_PDF	26058359	CLDN4	N/A	TGCCCTAGTGTAGATGGCTGCAAGAATTCAAGAGATTCTTGCAGCCATCTACACTAGGGCTTTTTTC	shRNA	Non-targeting	KDM3A
or_35_1_479_PDF	26058359	CLDN4	N/A	AATATTACTACCAATAAAAACCATCACAC	Unmethylated RT-PCR primer	CLAUDIN4	Non-targeting
or_35_2_1163_PDF	26058359	CLDN4	N/A	TGTATTTTGTGAATGTTAAGTTTGT	Unmethylated RT-PCR primer	CLAUDIN4	TMED5
or_38_2_1005_PDF	26058972	PGE2	N/A	AAGGACCACCGCATCTCTAC	RT-PCR primer	SNAI1	BIRC5
or_38_2_1005_PDF	26058972	PGE2	N/A	CCAGCTCCTTGAAGCAGAAGA	RT-PCR primer	SNAI1	BIRC5
or_37_6_3397_PDF	26080853	NET1	N/A	CTCACTAACCTCCAACCCCCTG	siRNA	Non-targeting	ERGIC1
or_37_6_3397_PDF	26080853	NET1	N/A	UCUUUGUGACCCGGUUCAG	siRNA	Survivin	Non-targeting
or_37_6_3369_PDF	26080853	NET1	N/A	ACACCAGAAACGAGAACCAAAGG	siRNA	TSPAN1	Non-targeting
or_38_2_785_PDF	26081937	PDPN	N/A	GAUAACACGUGUGGUGAACAATT	siRNA	PDPN	Non-targeting
or_35_5_2785_PDF	26177962	ERK5	N/A	GCTGCCCAACGCACCGAATA	RT-PCR primer	GAPDH	CDKN2A
or_37_6_3227_PDF	26178254	NOB1	N/A	CTAGCCCGGCCAAGGAAGTGCAATTGCATACTCGAGTATGCAATTGCACTTCCTTGGTTTTTTGTTAAT	shRNA	Non-targeting	NOB1
or_37_6_3227_PDF	26178254	NOB1	N/A	CTAGCCCGGTTCTCCGAACGTGTCACGTATCTCGAGATACGTGACACGTTCGGAGAATTTTTTTAAT	shRNA	NOB1	Non-targeting
or_38_6_3659_PDF	26238143	RAB23	N/A	TAGACCACCTTCAGTGAGGC	RT-PCR primer	RAB23	Non-targeting
or_35_3_1718_PDF	26238396	Cortactin	N/A	CAAGCUUCGAGAGAAUGUCUUTT	siRNA	Cortactin	FAM104A
or_39_2_633_PDF	26238482	SPARC	N/A	ATCTGGACCCTCCTACCTCTGG	RT-PCR primer	ELP5	FAS
or_39_2_554_PDF	26238482	SPARC	N/A	GATGCAGGCCTTCCAAGTTCT	RT-PCR primer	ELP5	FAS
or_39_3_1052_PDF	26238482	SPARC	N/A	CACCCTCACCTCCAAGGAC	RT-PCR primer	CD164L2	FCHSD1
or_39_3_977_PDF	26238482	SPARC	N/A	GTTCCTGTGTTAGTTTGCTT	RT-PCR primer	AKT3	GBP4
or_39_3_977_PDF	26238482	SPARC	N/A	GTGACCTGAGTTCCCAGA	RT-PCR primer	CD164L2	Non-targeting
or_39_3_1132_PDF	26238482	SPARC	N/A	GGCCTGGATCTTTCTCCTT	RT-PCR primer	SPARC	Non-targeting
or_39_3_1132_PDF	26238482	SPARC	N/A	TTCATTTTTATTTTTTATAG	RT-PCR primer	AFM	NOS1AP
or_39_3_1132_PDF	26238482	SPARC	N/A	CTGCAAAGGACATGATCTTG	RT-PCR primer	AKT3	SATL1
or_38_5_2677_PDF	26239167	SGPP1	N/A	ACTGAACCTGACCGTACACTCTGTCAGGGAAATACCAA	RT-PCR primer	SGPP1	DAP1
or_39_1_217_PDF	26239167	SGPP1	N/A	ATGGACAAGCATCCCTTCC	RT-PCR primer	SGPP1	Non-targeting
or_34_2_779_PDF	26239614	AMOT	miR-205	ATACGGTGATGGAGAAACAG	RT-PCR primer	AMOT	AMOTL1
or_34_2_663_PDF	26239614	AMOT	miR-205	TGAAGAACTGCGACTGTG	RT-PCR primer	AMOT	AMOTL1
or_34_2_763_PDF	26239614	AMOT	miR-205	AACGCTTCACGAATTTGCGT	RT-PCR primer	RNU6 R RT-PCR primer targeting RT primer	Non-targeting
or_34_2_763_PDF	26239614	AMOT	miR-205	GTGCAGGGTCCGAGGT	RT-PCR primer	Universal Reverse targeting RT primer	Non-targeting
or_36_4_2049_PDF	26239725	GAL9	miR-222	GCCGAGGGTTGGGTGGAG	RT-PCR primer	miR-22	miR-296
or_38_1_293_PDF	26252575	p53	N/A	TCCCGTTGTCCCAGCGTT	RT-PCR primer	p53 exon 11	Non-targeting
or_38_1_151_PDF	26252838	NOTCH2	N/A	TGTGCCTCAAGCAACTACCAG	RT-PCR primer	DDL1	Non-targeting
or_36_5_2517_PDF	26260613	HOXD10	N/A	AACCGAGTTGAACCACG	RT-PCR primer	MMP9	Non-targeting
or_36_4_2282_PDF	26323553	HAX-1	N/A	AAGTTGTCCAAAGAAACCTGT	RT-PCR primer	HAX-1	TFAM
or_37_5_2971_PDF	26323892	NANOG	N/A	CCCAGCAGGTCTTCATCATGT	RT-PCR primer	KIT	PRPF31
or_39_4_1910_PDF	26328747	TGF-B1	N/A	CCGATAGTGGAACACAACACC	RT-PCR primer	ACAN	NCAN
or_39_4_1649_PDF	26328747	TGF-B1	N/A	AAGATTCCAGTTGTTGGGTCA	RT-PCR primer	COL2A	Non-targeting
or_39_4_1671_PDF	26328747	TGF-B1	N/A	GCCTGTGTCTGCTTTTTCTGT	RT-PCR primer	COL2A	WNK3
or_34_6_2853_PDF	26329007	CD90	N/A	GCATGGGCTAAGGATTTGAA	RT-PCR primer	CD90	LTF
or_34_6_2853_PDF	26329007	CD90	N/A	TCCCAAATTTAGCCTGTTGG	RT-PCR primer	CD90	LTF
or_36_6_3597_PDF	26329778	IFN α/β	N/A	GTTATGAATGTAGGAGCCCTTATG	RT-PCR primer	MGMT	CFHR1
or_36_6_3275_PDF	26329778	IFN α/β	N/A	TGACAACGGGAATGAAGTAATG	RT-PCR primer	MGMT	CFHR1
or_36_6_3275_PDF	26329778	IFN α/β	N/A	TGTGGGTTTCCTGTGCTAATG	RT-PCR primer	NF-κB	CFHR3
or_36_6_3259_PDF	26329778	IFN α/β	N/A	GAGACCAGCCTTTCTCCGTA	RT-PCR primer	NF-κB	CFHR3
or_38_2_1259_PDF	26351877	PI3K	miR-192-5p	GGACTTTCTTCATTCACACCG	RT-PCR primer	miR-192-5p	CDK6
or_38_2_1075_PDF	26351877	PI3K	miR-192-5p	GACCACTGAGGTTAGAGCCA	RT-PCR primer	miR-192-5p	CDK6
or_37_4_1971_PDF	26352173	MMP2	N/A	AGGTTGGATACATCACTGCATTAGG	RT-PCR primer	MMP9	MMP7
or_37_4_2308_PDF	26352173	MMP2	N/A	TCAAGCCGGAGGTCAACAAC	RT-PCR primer	RHOA	RHO
or_37_4_2308_PDF	26352173	MMP2	N/A	ACGAGCTGCCCATAGCAGAA	RT-PCR primer	RHOA	RHO
or_34_6_3140_PDF	26370320	CD133	N/A	TCCCGTATGAAAGCATCGTGG	RT-PCR primer	SOX2	QSOX2
or_34_6_3120_PDF	26370320	CD133	N/A	CCCATTTGGGTAGATCAGGTAAC	RT-PCR primer	SOX2	QSOX2
or_36_4_2079_PDF	26397041	GlcNAc	N/A	TCTGTTCGGACAACTTCCTTCA	RT-PCR primer	LGALS2	NR4A1
or_34_4_1692_PDF	26397843	BCL2	miR-205	ATTTTGTAGTCACCCACCTCTAAGG	RT-PCR primer	BCL2	CDH1
or_34_4_1650_PDF	26397843	BCL2	miR-205	CATCTCCCTTCACAGCAGAACTTAAC	RT-PCR primer	BCL2	CDH1
or_34_4_1681_PDF	26397843	BCL2	miR-205	ACACTCCAGCTGGGTAGGTAGTTTCATGTTGTT	RT-PCR primer	miR-205	miR-196a
or_34_5_2776_PDF	26397843	BCL2	miR-205	CTCAACTGGTGTCGTGGA	RT-PCR primer	miR-205	Possible universal reverse primer
or_37_2_929_PDF	26398820	LC3	N/A	TGCACCACCAACTGCTTAGC	RT-PCR primer	ACTB	GAPDH
or_37_2_929_PDF	26398820	LC3	N/A	GGCATGGACTGTGGTCATGAG	RT-PCR primer	ACTB	GAPDH
or_37_5_2913_PDF	26498848	MRTF	N/A	GTCCATGCGAACTGCCATCTGATCCGCTCT	RT-PCR primer	SIP1	ZEB2
or_35_2_1186_PDF	26503336	CMTM8	N/A	ACCACAGTCCATGCCATCAC	RT-PCR primer	18S	GAPDH
or_35_2_709_PDF	26503336	CMTM8	N/A	TCCACCACCCTGTTGCTGTA	RT-PCR primer	18S	GAPDH
or_35_2_709_PDF	26503336	CMTM8	N/A	AAAGGATCCTCACTGT	RT-PCR primer	CMTM8	TPD52L2
or_34_5_2469_PDF	26503358	CAV1	N/A	AACACGTAGCTAGCTGCCCTTCAG	RT-PCR primer	CAV1	Non-targeting
or_37_6_3351_PDF	26530025	Notch1	N/A	CGAGTTGCTTCCCGATACTTC	RT-PCR primer	CK20	CSNK2A1
or_37_6_3351_PDF	26530025	Notch1	N/A	ACTTGCCAGCATACAACCCAA	RT-PCR primer	CK20	CSNK2A1
or_38_4_2211_PDF	26530130	N/A	PRNCR1	AAGCGCGCACCAGCGCCUCC	siRNA	Non-targeting	LRRC14B
or_35_1_497_PDF	26531156	CKS1	N/A	AACATCTTTCTGATAACATTA	siRNA	CKS2	CKS1BP2
or_35_1_447_PDF	26531156	CKS1	N/A	AAGTTTGTATGCATTTAA	siRNA	CKS1	Non-targeting
or_39_4_1901_PDF	26531241	TACC3	N/A	GACTCATGACCACAGTCCATGC	RT-PCR primer	ACTB	GAPDH
or_39_4_1892_PDF	26531241	TACC3	N/A	AGAGGCAGGGATGATGTTCTG	RT-PCR primer	ACTB	GAPDH
or_37_1_622_PDF	26531674	ILK	N/A	TGCCGATGGTGATGACCTGG	RT-PCR primer	GAPDH	ACTB
or_37_1_622_PDF	26531674	ILK	N/A	GCTGTCCCTGTACGCCTCTG	RT-PCR primer	GAPDH	ACTBP11
or_38_4_2023_PDF	26531778	PTEN	N/A	UCCAGACGGCGCAGUGGGCGACCGCUAC	siRNA	Non-targeting	PTPN1
or_38_3_1857_PDF	26549165	PLK1	miR-296-5p	CGAGCACAGAATCGCTTCA	RT-PCR primer	RNU6	Non-targeting
or_36_4_1927_PDF	26549498	FRA-1	N/A	GCATGGGCTAAGGATTTGAA	RT-PCR primer	FRA-1	LTF
or_36_4_1927_PDF	26549498	FRA-1	N/A	TCCCAAATTTAGCCTGTTGG	RT-PCR primer	FRA-1	LTF
or_36_4_2184_PDF	26549498	FRA-1	N/A	ATACTCGAATGAACCTGGCCATCAGCAT	Genomic PCR	FRA-1	THY1
or_36_4_2184_PDF	26549498	FRA-1	N/A	GCGGAATTCTCACAGGGACATGAAATCCG	Genomic PCR	FRA-1	THY1
or_36_4_2282_PDF	26549670	N/A	HOTAIR	ATTCTTAAATTGGGCCTGGGTC	RT-PCR primer	HOTAIR	DAB1
or_37_2_813_PDF	26573109	JNK	N/A	CAGCAGCAGCAGCAGCAGCTT	siRNA	EGR-1	KRT1
or_37_5_2913_PDF	26573731	MYC	N/A	CCCTGGTGCCGTGAAGC	RT-PCR primer	MYC	POU5F1
or_37_5_2575_PDF	26573731	MYC	N/A	TTGCTCGAGTTCTTTCTGCAGA	RT-PCR primer	MYC	POU5F1
or_37_4_2129_PDF	26573744	MYO10	miR-340	GCCCAACUACAGAAAUGGUTT	siRNA	MYO10	MET
or_37_4_2465_PDF	26573744	MYO10	miR-340	ACCAUUUCUGUAGUUGGGCTT	siRNA	MYO10	MET
or_37_5_2720_PDF	26573744	MYO10	miR-340	UUCUCCGAACGUGUCACGUTT	siRNA	miR-340	Non-targeting
or_37_5_2720_PDF	26573744	MYO10	miR-340	ACGUGACACGUUCGUAGAATT	siRNA	miR-340	Non-targeting
or_36_6_3207_PDF	26706909	IGFBP7	N/A	TGTAAAACGACGGCCAGT	RT-PCR primer	VEGFA	Non-targeting
or_36_6_3207_PDF	26706909	IGFBP7	N/A	CAGGAAACAGCTATGACC	RT-PCR primer	VEGFA	Non-targeting
or_40_2_1147_PDF	26707376	uPA	N/A	CAAGATCACCAGCATCATG	RT-PCR primer	HIF1A	TENM2
or_39_3_1532_PDF	26707908	STAT3	miR-124-3p	CTCAACTGGTGTCGTGGAGTCGGCAATTCAGTTGAGGGCATTCA	RT-PCR primer	miR-124-3p	POU2F2
or_39_4_2006_PDF	26717894	TGFB1	miR-663	TTTAGGCGGGGCG	RT-PCR primer	miR-663 reverse RT-PCR primer	miR-663 forward RT-PCR primer
or_39_4_1591_PDF	26717894	TGFB1	miR-663	GTGCGTGTCGTGGAGTCG	RT-PCR primer	miR-663	Non-targeting
or_40_2_1017_PDF	26718123	VEGFA	miR-206	UUCUCCGAACGUGUCACGUTT	siRNA	VEGFA	Non-targeting
or_35_2_1153_PDF	26718770	CX3CL1	N/A	AUGAGUUGUAACCAGGUCAGCUUCC	siRNA	SLUG	ADAM17
or_35_3_1365_PDF	26718770	CX3CL1	N/A	AUACAUGACAUAUUUCCCUCCCUGG	siRNA	SLUG	ADAM17
or_35_3_1365_PDF	26718770	CX3CL1	N/A	UUUCUUUGCUGUCAACACGAUUCUG	siRNA	SLUG	ADAM17
or_39_1_217_PDF	26719072	SIK1	mIR-203	AAGGTTTCAGGGTATCAG	RT-PCR primer	Rb	CCNE1
or_39_1_401_PDF	26719072	SIK1	mIR-203	GTGGGTCTGTATGTTGTG	RT-PCR primer	Rb	CCNE1
or_39_6_2664_PDF	26781452	TIPE2	N/A	UGGAGCGUGAGAGUCAAAG	siRNA	IRF4	Non-targeting
or_39_1_247_PDF	26781859	SMC1	N/A	ACTGAGAATCAGCCGGACTT	RT-PCR primer	TBXT	MTBP
or_39_1_53_PDF	26781859	SMC1	N/A	CTGCACTGCAAAGAACCACT	RT-PCR primer	TBXT	MTBP
or_39_1_53_PDF	26781859	SMC1	N/A	ATCTGACCCGTCGTGACG	RT-PCR primer	Slug	Non-targeting
or_39_1_383_PDF	26781859	SMC1	N/A	CGTCACGACGGGTCAGAT	RT-PCR primer	Slug	Non-targeting
or_39_1_81_PDF	26781859	SMC1	N/A	GGCGGATCCATGGTTCCTGAATGAT	RT-PCR primer	SMC1	Non-targeting
or_37_6_3305_PDF	26781989	NOR1	miR-199a-5p	TGTTAGGCTAGCGATTGAGTTATTTGCTTACAC	RT-PCR primer	NOR	Non-targeting
or_37_6_3305_PDF	26781989	NOR1	miR-199a-5p	CTGCACGAATTCGGTTAAGTATGGCCCGATCTA	RT-PCR primer	NOR	Non-targeting
or_37_6_3305_PDF	26781989	NOR1	miR-199a-5p	GTGTCGTGGAGTCGGCAATTC	RT-PCR primer	miR-199a-5p	Possible universal reverse primer
or_38_5_2761_PDF	26782095	RBM5	N/A	ACACGATGGATGGAAGCCA	RT-PCR primer	RBM5	RBM10
or_38_5_3254_PDF	26782095	RBM5	N/A	TCTGCTCTGCCTCTGACTT	RT-PCR primer	RBM5	RBM10
or_37_5_2971_PDF	26782286	NACK	N/A	CCGGCTTGTAAGTCCTGGTT	RT-PCR primer	NACK	LINC01136
or_37_5_2971_PDF	26782286	NACK	N/A	TCTCTTGTGAAGGAACCGGC	RT-PCR primer	NACK	Non-targeting
or_37_3_1662_PDF	26794135	MACC1	N/A	ACGCACCCCAACTACAACTC	RT-PCR primer	ACTB	KLK14
or_35_2_1125_PDF	26796749	CREB1	miR-10b-5p	UAUGUAGCUAACAAGGUGCCA	siRNA	Non-targeting	UCA1
or_36_6_3611_PDF	26883473	IL-24	N/A	GTTGTGATGGGTTCTGA	RT-PCR primer	ACTB	PSMB9
or_36_6_3353_PDF	26883473	IL-24	N/A	GAGCAATAGCGTCTGTG	RT-PCR primer	ACTB	PSMB9
or_37_6_3554_PDF	26883573	NF-KB	N/A	GCTGCCCAACGCACCGAATA	RT-PCR primer	GAPDH	CDK2NA
or_34_5_2782_PDF	26884249	BP-14	N/A	AGCCTCAGGTCATAAACATCATTG	RT-PCR primer	VIM	CDH1
or_34_5_2782_PDF	26884249	BP-14	N/A	CAAATCGATGTGGATGTTTCCA	RT-PCR primer	CDH1	VIM
or_36_3_1551_PDF	26935526	FOXQ1	miR-506	CAGTGCGTGTCGTGGAGT	RT-PCR primer	miR-506	Possible universal reverse primer
or_35_5_3122_PDF	26936591	EIF4A1	miR-1284	CTCAACTGGTGTCGTGGA	RT-PCR primer	miR-1294	Possible universal reverse primer
or_39_1_401_PDF	26985856	SKA1	N/A	GTGGACATCCGCAAAGAC	RT-PCR primer	GAPDH	ACTB
or_39_1_401_PDF	26985856	SKA1	N/A	AAAGGGTGTAACGCAACTA	RT-PCR primer	GAPDH	ACTB
or_36_1_263_PDF	26985864	FASN	N/A	CTCTTTGATGTCACGACGATTTC	RT-PCR primer	ACTB	Non-targeting
or_39_4_1671_PDF	26986176	TGF-B1	N/A	CAGTCCAACAAGAAAGGACG	RT-PCR primer	MMP9	PHF10
or_34_5_2715_PDF	26986503	BLCAP	N/A	GCGAGATCTGTGCCGCTCCTCATCATCCATGTTCAAGAGACATGGATGATGAGGAGCGGCA	shRNA	Non-targeting	ADCYAP1R1
or_38_2_1075_PDF	26986649	PI3K	N/A	GGUGUGACUAAUGCAATT	siRNA	SNAI1	TVP23C
or_35_5_2785_PDF	26986830	ERK5	N/A	ACCCACTGTATGAGGGTTCC	RT-PCR primer	KRAS	Non-targeting
or_34_1_525_PDF	26986985	ADAM10	N/A	AUCUUGAUCUUCAUUGUGC	siRNA	Non-targeting	ACTB
or_34_1_525_PDF	26986985	ADAM10	N/A	GCACAAUGAAGAUCAAGAU	siRNA	Non-targeting	ACTB
or_34_1_525_PDF	26986985	ADAM10	N/A	TTCGAGCAAGAGTGGCCA	siRNA	ACTB	Non-targeting
or_38_3_1569_PDF	27035425	PIK3R2	N/A	TCAGCATTAACATGCGTGCTTTCC	RT-PCR primer	IL1B	AKT3
or_38_3_1670_PDF	27035425	PIK3R2	N/A	CTTTATATCCTATGAATGAGCCATCTG	RT-PCR primer	IL1B	AKT3
or_38_3_1790_PDF	27035425	PIK3R2	N/A	CAGTAGACACAAAACAGGCTCAG	RT-PCR primer	CDC6	KRAS
or_38_3_1790_PDF	27035425	PIK3R2	N/A	TGTCGGATCTCCCTCACCAATG	RT-PCR primer	CDC6	KRAS
or_38_5_2727_PDF	27035764	RUNX2	miR-205	AAGTGAGGTTAGGGCGAAATG	RT-PCR primer	RUNX2	ROCK1
or_38_5_2727_PDF	27035764	RUNX2	miR-205	AAGGTAGTTGATTGCCAACGAA	RT-PCR primer	RUNX2	ROCK1
or_40_1_511_PDF	27109614	TSP50	N/A	GCGGAGGGTTTGAAAGAATATCTCGAGATATTCTTTCAAACCCTCCGCTTTTTT	shRNA	Non-targeting	TPD52L2
or_34_2_681_PDF	27121324	N/A	ANRIL	TTGGCTGATGTTTGTGGGAAG	RT-PCR primer	ABCB1	ABCB11
or_34_2_681_PDF	27121324	N/A	ANRIL	CCAAAAATGAGTAGCACGCCT	RT-PCR primer	ABCB1	ABCB11
or_34_2_681_PDF	27121324	N/A	ANRIL	GTGAATCGTGGCATCGACATA	RT-PCR primer	ABCC1	ABCC11
or_34_2_681_PDF	27121324	N/A	ANRIL	GCTTGGGACGGAAGGGAATC	RT-PCR primer	ABCC1	ABCC11
or_34_2_715_PDF	27121324	N/A	ANRIL	CTCACCGGATGCACCAATGTT	RT-PCR primer	GAPDH	GAPDHS
or_34_2_715_PDF	27121324	N/A	ANRIL	CGCGTTGCTCACAATGTTCAT	RT-PCR primer	GAPDH	GAPDHS
or_38_5_2941_PDF	27176480	S100A8	miR-155	TGGTGTCGTGGAGTCG	RT-PCR primer	miR-155	Possible universal reverse primer
or_38_5_2941_PDF	27176480	S100A8	miR-155	AACGCTTCACGAATTTGCGT	RT-PCR primer	RNU6 reverse RT-PCR primer	RNU6 forward RT-PCR primer
or_38_2_1149_PDF	27176594	PAD4	N/A	GGAGCCACTGCCTTCATAGTCAA	RT-PCR primer	VIM	CDH2
or_39_4_1583_PDF	27176766	N/A	TBXT1	CCUCGAAUCCACAGUGATT	siRNA	TBXT1	Non-targeting
or_38_3_1706_PDF	27177091	PI3K	N/A	GGTTGCTTTCTGTCTTCTGAA	RT-PCR primer	PRK	MLLT10
or_39_3_1532_PDF	27220595	STAT3	N/A	GAGCACCTTCCATGACAGACCC	RT-PCR primer	HIF1A	CDH1
or_39_3_1090_PDF	27220595	STAT3	N/A	GAGAACGCATTGCCACATACAC	RT-PCR primer	STAT3	CDH1
or_40_2_1017_PDF	27221145	VEGF165B	N/A	CCACGTGAGAAGCCATGGGGCCCC	RT-PCR primer	MMP2	Non-targeting
or_34_1_525_PDF	27221674	ABCG2	N/A	AGAACCACACTGGACCACATC	RT-PCR primer	POU5F1	ANKRD55
or_35_1_447_PDF	27279152	CLDN1	N/A	TTCGTACCTGGCATTGACTGG	RT-PCR primer	GAPDH	CLDN1
or_36_1_263_PDF	27350307	FBXW7	miR-24	TGGAAGTTTGAGAGTTGAGCCG	siRNA	miR-24	PTEN
or_35_3_1483_PDF	27373316	COL11A1	N/A	GTGGACATCCGCAAAGAC	RT-PCR primer	GAPDH	ACTB
or_35_3_1483_PDF	27373316	COL11A1	N/A	AAAGGGTGTAACGCAACTA	RT-PCR primer	GAPDH	ACTB
or_39_4_1671_PDF	27430162	TIM3	N/A	GGGCACTCCCAATAA	RT-PCR primer	MMP9	CDK1
or_39_4_1939_PDF	27430162	TIM3	N/A	GATGCTAGGCTTCCTG	RT-PCR primer	MMP9	CDK1
or_39_4_1693_PDF	27430162	TIM3	N/A	CGCTGAGTACGTCGTGGAGTC	RT-PCR primer	TIM3	GAPDH
or_39_4_1693_PDF	27430162	TIM3	N/A	CTGATGATCTTGAGGCTGTTGTC	RT-PCR primer	TIM3	GAPDH
or_39_4_1631_PDF	27430162	TIM3	N/A	CAGATACTGGCTAAATGGGGAT	RT-PCR primer	GAPDH	HAVCR2
or_39_5_2185_PDF	27430162	TIM3	N/A	ACCTTGGCTGGTTTGATGAC	RT-PCR primer	GAPDH	HAVCR2
or_39_5_2063_PDF	27430162	TIM3	N/A	TAAGACTACGGCGCGAAGC	shRNA	TIM3	Non-targeting
or_35_4_2315_PDF	27430325	E2F3	miR-497	TGCGGGTGCTCGCTTCGCAGC	RT-PCR primer	RNU6	Non-targeting
or_37_5_2971_PDF	27431378	MYO6	N/A	GCGGAGGGTTTGAAAGAATATCTCGAGATATTCTTTCAAACCCTCCGCTTTTTT	shRNA	Non-targeting	TPD52L2
or_37_2_961_PDF	27431648	KLF4	miR-7	GAACATTTGGGAAATCTCTTGC	Genomic PCR	VEGF-2 (Chr 6)	KDR
or_34_1_368_PDF	27461820	AKT1	mIR-520a	GAGUUUGGCUUUGUCAGGUUUCCCUUCGUGAAAGAAAAGAGAG	shRNA	miR-520a	DCC
or_38_5_2727_PDF	27498627	RUNX3	N/A	TCACAGGGGTTCCCTTCTCTC	RT-PCR primer	GAPDH	CDK2NB
or_38_5_2629_PDF	27498627	RUNX3	N/A	CACTTCTTTGTGCCATCCATGG	RT-PCR primer	GAPDH	TDGF1P1
or_38_4_2173_PDF	27498785	PTEN	miR-101	TCACACTATATCACATTGCCAGG	RT-PCR primer	miR-101	miR-23a + b
or_38_4_2173_PDF	27498785	PTEN	miR-101	GCGAGGACAGAAGATTTG	RT-PCR primer	IL6	Non-targeting
or_34_1_525_PDF	27498787	ADAM9	miR-140	GCAGGGTCCGAGGTATTC	RT-PCR primer	mIR-140	Possible universal reverse primer
or_39_4_1583_PDF	27499071	TGFB	miR-15b	GCGAGCACAGAATTAATACGACTCAC	RT-PCR primer	miR-15b forward primer	Possible universal reverse primer
or_39_4_2006_PDF	27499071	TGFB	miR-15b	GCGAGCACAGAATTAATACGACTCACTATAGG	RT-PCR primer	miR-15b reverse RT-PCR	Possible universal reverse primer
or_37_5_2575_PDF	27571748	MYC	miR-451	GCGAAGGGCTGAGACATTTAC	RT-PCR primer	MYC	MET
or_37_4_2129_PDF	27571748	MYC	miR-451	GCGAGCACAGAATTAATACGAC	RT-PCR primer	miR-451	Possible universal reverse primer
or_37_4_2129_PDF	27571748	MYC	miR-451	TGCTAAGAAGATTGGTGCTGTA	RT-PCR primer	MYC	RAC1
or_35_5_2785_PDF	27572146	ETS	miR-145	CTCAACTGGTGTCGTGGAGTCGGCAATTCAGTTGAGAGGGAT	RT-PCR primer	miR-145 reverse RT-PCR primer	miR-145 RT primer
or_34_5_2497_PDF	27572553	BCL3	miR-19b	TGATAATTAGCAAGCAGGATTA	RT-PCR primer	miR-19b	Non-targeting
or_36_3_1551_PDF	27573292	FOXQ1	N/A	GGAGCCACTGCCTTCATAGTCAA	RT-PCR primer	VIM	CDH2
or_39_4_1874_PDF	27574009	TGFB1	miR-205	GGGGAGCCAAAAGGGTCATCATCT	RT-PCR primer	miR-195	GAPDH
or_39_4_1874_PDF	27574009	TGFB1	miR-205	GAGGGGCCATCCACAGTCTTCT	RT-PCR primer	miR-195	GAPDH
or_36_2_845_PDF	27574108	FOXP3	N/A	TTTGATGGAGGTCTCCTAACACC	RT-PCR primer	CDH2	CDH12
or_36_2_845_PDF	27574108	FOXP3	N/A	ACGTTTAACACGTTGGAAATGTG	RT-PCR primer	CDH2	CDH12
or_36_2_845_PDF	27574108	FOXP3	N/A	GCTCCTTGAAATCGACCAGAA	RT-PCR primer	LMO2	ELMO2
or_36_2_659_PDF	27574108	FOXP3	N/A	GCGAGTCTGTTCGGTGATGT	RT-PCR primer	LMO2	ELMO2
or_36_2_984_PDF	27574108	FOXP3	N/A	AGGAACCCGAGTTCAGCTAC	RT-PCR primer	LAMA1	LAMB1
or_36_2_1143_PDF	27574108	FOXP3	N/A	CACGTCGAGGTCACCGAAAG	RT-PCR primer	LAMA1	LAMB1
or_36_2_877_PDF	27574108	FOXP3	N/A	AGCAGTTGCACTGTGATGCC	RT-PCR primer	SLUG	NRK
or_36_2_877_PDF	27574108	FOXP3	N/A	ACTGCGACAAGGAGTACACC	RT-PCR primer	SNAI1	SNAI3
or_36_2_1062_PDF	27574108	FOXP3	N/A	GAGTGCGTTTGCAGATG	RT-PCR primer	SNAI1	SNAI3
or_36_2_1062_PDF	27574108	FOXP3	N/A	CCCAACGCCAACTGGAGATTT	RT-PCR primer	TAL1	STIL
or_36_3_1551_PDF	27574108	FOXP3	N/A	AGTCGGATGGTCTTCTCAGTC	RT-PCR primer	TAL1	STIL
or_36_3_1551_PDF	27574108	FOXP3	N/A	ACTTGTCGCTCTTGAAGCTAC	RT-PCR primer	p53	TP53TG5
or_36_3_1551_PDF	27574108	FOXP3	N/A	GATGCGGAGAATCTTTGGAACA	RT-PCR primer	p53	TP53TG5
or_36_3_1551_PDF	27574108	FOXP3	N/A	GCCCTAGACGAACTGGGTC	RT-PCR primer	VIM	VMAC
or_36_3_1551_PDF	27574108	FOXP3	N/A	GGCTGCAACTGCCTAATGAG	RT-PCR primer	VIM	VMAC
or_34_1_272_PDF	27600337	AKT3	miR-27a	ACACTCCAGCTGGGTATTGCACTCGTCC	RT-PCR primer	miR-338	Non-targeting
or_34_1_511_PDF	27600337	AKT3	miR-27a	CTCAACTGGTGTCGTGGAGT	RT-PCR primer	miR-21/27a/210/23a/155/139/338/137/7/124a/15a/29b/29c	SRSF1
or_35_4_2216_PDF	27633176	CYR61	N/A	ACTGAACCTGACCGTACACAGAGATGACCCTTTTG	RT-PCR primer	GAPDH	Non-targeting
or_40_2_1017_PDF	27634309	VSIG4	Let-7g	GTGTCCAGTTTGGCTAGTGCC	RT-PCR primer	VSIG4	Non-targeting
or_40_2_715_PDF	27634309	VSIG4	Let-7g	GACTGGAGAACAGAAGCAGGC	RT-PCR primer	VSIG4	UNC13B
or_39_1_91_PDF	27666964	N/A	SNHG7	GCUGGAAUAAAGAGUAACAUU	siRNA	lncRNA-SNHG7	LDAH
or_39_1_101_PDF	27666964	N/A	SNHG7	TGGCGTCGGTACCCATCA	RT-PCR primer	FAIM2	Non-targeting
or_39_1_91_PDF	27748910	SNAI2	miR-124	ACGTTGTGTAGCTTATCAGACTG	RT-PCR primer	miR-1246	miR-21
or_34_6_3147_PDF	27748935	CD44	N/A	CCCGGGTTTCAGAGACAACTTC	RT-PCR primer	LGR5	COLIA1
or_35_1_127_PDF	27748935	CD44	N/A	TCCACATGCTTTATTCCAGCAATC	RT-PCR primer	LGR5	COLIA1
or_35_1_127_PDF	27748935	CD44	N/A	GATGAAGCTGCGGAATTTG	RT-PCR primer	ALDH1	Non-targeting
or_35_1_127_PDF	27748935	CD44	N/A	TCTTTGCTCGTTCAATGCTC	RT-PCR primer	ALDH1	Non-targeting
or_35_1_127_PDF	27748935	CD44	N/A	CGCCATATGCAGGAAGAATGTGT	RT-PCR primer	EpCAM	RIPOR3
or_37_5_2913_PDF	27748936	mTOR	Mir-100	GGAACGCTTCACGAATTTG	RT-PCR primer	miR-100	EGF
or_35_1_436_PDF	27779687	CIP2A	N/A	GGUGCACGUUUCAUCAAUU	siRNA	CIP2A	PMAIP1
or_35_1_436_PDF	27779687	CIP2A	N/A	GGUGCACGUUUCAUCAAUU	siRNA	Non-targeting	PMAIP1
or_34_5_2745_PDF	27805250	BCL2	N/A	GCACACCTGGATCCAGGATAA	shRNA	MCL1	BCL2
or_34_5_2375_PDF	27805250	BCL2	N/A	CCGCATTTAATTCATGGTATT	shRNA	MCL1	BCL2
or_35_4_2413_PDF	27840955	EIF4E	mIR-141	AAGGGAAGGTTGCTGGATAGG	RT-PCR primer	GAPDH	PDCD4
or_35_5_3106_PDF	27840955	EIF4E	mIR-141	CACATCCACCTCCTCCACATC	RT-PCR primer	GAPDH	PDCD4
or_35_5_2583_PDF	27840955	EIF4E	mIR-141	CACATCCACCTCCTCCACATC	RT-PCR primer	miR-141	PDCD4
or_35_5_2583_PDF	27840955	EIF4E	mIR-141	AATGCGGCCGCAACTCAATCAACATCACCAT	RT-PCR primer	miR-141	SPAG9
or_35_5_2583_PDF	27840964	EIF4E	miR-503	CGCGGGATCGGGTCAGA	RT-PCR primer	miR-503	Non-targeting
or_40_2_759_PDF	27840995	VEGF	N/A	CCTGTACGCCAACACAGTGC	RT-PCR primer	GAPDH	ACTB
or_40_2_759_PDF	27840995	VEGF	N/A	ATACTCCTGCTTGCTGATCC	RT-PCR primer	GAPDH	ACTB
or_34_2_811_PDF	27878264	ANXA3	N/A	ATGTCGTTGTCCCACCACCT	RT-PCR primer	GAPDH	ENPP7
or_34_2_833_PDF	27878264	ANXA3	N/A	TCAAGTTCTTCGTAATACCGAT	RT-PCR primer	ANXA3	Non-targeting
or_34_3_1440_PDF	27878264	ANXA3	N/A	CACTACCGTACCTGACACCA	RT-PCR primer	GAPDH	Non-targeting
or_40_1_511_PDF	27878285	TSA	miR-375	AGCCGTTTGTTCGTTCGGCT	RT-PCR primer	miR-375	Non-targeting
or_38_6_3319_PDF	27878301	RASAL1	N/A	CGCTTCCTTACCTGGTTGAT	RT-PCR primer	18S	TPT1
or_35_5_2651_PDF	27959451	ELK3	N/A	GGCACCCACCCTTCTACATAGA	RT-PCR primer	ACTB	MGMT
or_36_6_3207_PDF	28000876	IGFBP3	miR-196b	ACACTCCAGCTGGGTAGGTAGTTTCATG	RT-PCR primer	miR-196b	Non-targeting
or_40_1_511_PDF	28000878	TrpC5	N/A	GCCCTTGCTCCTTCCACTATC	RT-PCR primer	ACTB	Non-targeting
or_40_1_511_PDF	28000878	TrpC5	N/A	CCGGACTCTTCGTACTCATCCT	RT-PCR primer	ACTB	Non-targeting
or_37_6_3369_PDF	28000883	NFKB	N/A	CTGCCAACCCCGAAATGACAT	RT-PCR primer	HIF1A	ARNT
or_37_6_3554_PDF	28000883	NFKB	N/A	CGCCGCTTAATAGCCCTCTG	RT-PCR primer	HIF1A	ARNT
or_40_1_405_PDF	28000886	UBCH10	miR-631	GCCGGCGCCCGAGCTCTGGCTC	RT-PCR primer	miR-631	miR-149
or_40_1_405_PDF	28000886	UBCH10	miR-631	GTCGTATCCAGTGCGTGTCGTGGAGTCGGCAATTGCACTGGATACGAGGAGA	RT-PCR primer	miR-631	Non-targeting
or_40_2_916_PDF	28000886	UBCH10	miR-631	TACCTTGCGAAGTGCTTAAAC	RT-PCR primer	RNU6	Non-targeting
or_40_2_1138_PDF	28000886	UBCH10	miR-631	TACCTTGCGAAGTGCTTAAAC	snRNA	RNU6	Non-targeting
or_35_4_2315_PDF	28000900	DEDD	miR-24-3p	CCCATTCAGCAGGAACAGAAA	RT-PCR primer	miR-24-3p	RSPO2
or_34_5_2423_PDF	28004114	BID	miR-20a	ACACTCCAGCTGGGGATGGACGTGATATTCG	RT-PCR primer	miR-20a	GRIK3
or_34_5_2423_PDF	28004114	BID	miR-20a	CTCAACTGGTGTCGTGGAGTCGGCAATTCAGTTGAGATTTCACG	RT-PCR primer	miR-20a	Non-targeting
or_34_5_2423_PDF	28004114	BID	miR-20a	TGGTGTCGTGGAGTCG	RT-PCR primer	miR-20a	Possible universal reverse primer
or_39_4_1671_PDF	28035402	TGF-β1	N/A	TCGTCAAGGTACAGCATCGAGA	RT-PCR primer	SMAD7	BMP-2
or_39_5_2081_PDF	28035415	TIMP2	miR-301a	TGGTGTCGTGGAGTCG	RT-PCR primer	miR-301a	Possible universal reverse primer
or_36_4_2236_PDF	28075454	GMFG	N/A	AGAAGGTGGGGCTCATTTG	RT-PCR primer	GAPDH	Non-targeting
or_34_5_2715_PDF	28098896	BMI1	miR-194	GAGCTGGTGAGGAGGGTTGC	siRNA	miR-184	C1ORF94
or_34_4_1815_PDF	28098897	ARF1	N/A	GCCATTAGAAAGCGCAACCAG	shRNA	ARF1	Non-targeting
or_37_2_1075_PDF	28098915	KIT	N/A	TTACCAAGCAGCCGAAGA	RT-PCR primer	BCL2	BCL2L11
or_37_2_1059_PDF	28098915	KIT	N/A	TCCCTCCTTTACATTCACAA	RT-PCR primer	BCL2	BCL2L11
or_35_5_2561_PDF	28184931	ELF5	N/A	GGCAGTGATGGCATGAC	RT-PCR primer	Downstream ACTB	GAPDH
or_35_5_2561_PDF	28184931	ELF5	N/A	CGGGAAGCTTGTGATCAT	RT-PCR primer	Upstream ACTB	Non-targeting
or_34_1_511_PDF	28184944	ALDH1A1	miR-34a-5p	AACCRCTATTATTCATCATACTAAC	RT-PCR primer	FLNC	Non-targeting
or_40_2_1147_PDF	28259917	USP39	N/A	CCAGCGATGGCAACTAC	RT-PCR primer	USP39	RBBP6
or_40_2_1147_PDF	28259917	USP39	N/A	ACCACAACGGAAACACG	RT-PCR primer	USP39	RBBP6
or_40_2_715_PDF	28260054	WHSC1	N/A	TAGTCATCACAGACACTTCAC	RT-PCR primer	WHSC1	DPYSL5
or_40_2_1119_PDF	28260054	WHSC1	N/A	TGACTCTCGCTCACAACTCT	RT-PCR primer	WHSC1	Non-targeting
or_40_2_1119_PDF	28260054	WHSC1	N/A	ACTCGTACACAGCGTGGAGTT	siRNA	WHSC1	Non-targeting
or_35_5_2651_PDF	28260059	EPAC1	N/A	CTCAGCGTGCATCAGGGTCT	RT-PCR primer	GAPDH	FIGNL1
or_35_5_2767_PDF	28260059	EPAC1	N/A	CTGCTCTCCCCCATCTTGCT	RT-PCR primer	GAPDH	FIGNL1
or_35_5_2767_PDF	28260059	EPAC1	N/A	TCCTGCACCACCAACTGCTT	RT-PCR primer	FIGNL1	GAPDH
or_35_5_3050_PDF	28260059	EPAC1	N/A	GGGGCCATCCACAGTCTTCT	RT-PCR primer	FIGNL1	GAPDH
or_37_4_2398_PDF	28260082	MCT1	N/A	CGACGTAGTCCTTGTTGAC	RT-PCR primer	SDH	HCCS
or_37_4_2398_PDF	28260082	MCT1	N/A	TGGTCCTGGTGCTCCTGGTG	RT-PCR primer	MMP2	MMP9
or_37_4_2286_PDF	28260082	MCT1	N/A	GCTGCCTGTCGGTGAGATTGG	RT-PCR primer	MMP2	MMP9
or_37_4_2286_PDF	28260082	MCT1	N/A	GCGGATCCGGACATTGAGT	RT-PCR primer	FH	Non-targeting
or_37_4_2286_PDF	28260082	MCT1	N/A	CGAATTCTCACTTTGGACCCA	RT-PCR primer	FH	Non-targeting
or_37_4_2286_PDF	28260082	MCT1	N/A	CGGAAGAGTGTATGGACCA	RT-PCR primer	SDH	Non-targeting
or_34_4_1977_PDF	28260085	B7-H4	N/A	TGCACCACCTGCTTAGC	RT-PCR primer	GAPDH	Non-targeting
or_34_4_2163_PDF	28260085	B7-H4	N/A	ATGCCCCAGAACCCTTGTATC	RT-PCR primer	Rb	RBBP4
or_34_4_2163_PDF	28260085	B7-H4	N/A	GCCCATAGCCTTCCTTCTGAT	RT-PCR primer	Rb	RBBP4
or_36_5_2911_PDF	28260092	HOXB9	N/A	GGTTTGATTCTTTCCAGGCTC	RT-PCR primer	VEGFR-2	FLT1
or_39_1_138_PDF	28350098	SLC3A2	N/A	AGAUGAAGAUAGUCAAGAA	siRNA	SLC3A2	CBX4
or_39_1_138_PDF	28350098	SLC3A2	N/A	UUCUUGACUAUCUUCAUCU	siRNA	SLC3A2	CBX4
or_35_4_2315_PDF	28350100	DKK1	miR-203	GTCGTATCCAGTGCAGGGTCCGAGGTATTCGCACTGGATACGACCACTTTA	RT-PCR primer	miR-203 RT-primer	Non-targeting
or_35_4_2315_PDF	28350100	DKK1	miR-203	TCCGATCGTGAAGCGTTC	RT-PCR primer	RNU6	Non-targeting
or_35_4_2315_PDF	28350100	DKK1	miR-203	GTCGTATCCAGTGCAGGGTCCGAGGTATTCGCACTGGATACGACACGATT	RT-PCR primer	RNU6 RT primer	Non-targeting
or_39_3_1207_PDF	28350121	STC1	N/A	TTAGTCCAGGAAGCAATAGTA	siRNA	STC1	ARL6IP1
or_38_5_2752_PDF	28393222	RIP140	N/A	CCCCAGTACCAACAGGACTACC	RT-PCR primer	ARG1	Non-targeting
or_38_5_2752_PDF	28393222	RIP140	N/A	TGAACGTGGCGGAATTTTGT	RT-PCR primer	ARG1	Non-targeting
or_38_5_2752_PDF	28393222	RIP140	N/A	GGGGTCATTTGGTGACTCTGGGGT	RT-PCR primer	PPAR	PPARGC1A
or_38_5_2752_PDF	28393222	RIP140	N/A	GGATCTCAAAGACAACCAAC	RT-PCR primer	TNFa	PPP1R10
or_38_2_1140_PDF	28440457	PHB	N/A	TGAGAACGGGAAGCTTGTCA	RT-PCR primer	GDH1	GAPDH
or_38_2_1140_PDF	28440457	PHB	N/A	GGAAGGCCATGCCAGTGA	RT-PCR primer	GDH1	GAPDH
or_38_2_809_PDF	28440457	PHB	N/A	CTCAAGCTTTTCCAAATAAAA	Genomic PCR	PHB	TIAM1
or_39_6_2499_PDF	28440462	TNF-a	N/A	CCCAATCTCTTTTTGAGCC	RT-PCR primer	TNFa	Non-targeting
or_40_1_511_PDF	28440491	TXNIP	N/A	CTGCCACAAGAACTCTGTGAAATTGGATATTAGA	RT-PCR primer	TXINP	CSMD2
or_40_1_511_PDF	28440491	TXNIP	N/A	CATGCGAACAGCAGTCACTTGCTGATGTAT	RT-PCR primer	GAPDH	Non-targeting
or_40_1_511_PDF	28440491	TXNIP	N/A	ATTTTAGGACCCTGCGTCGGCCGTCTG	RT-PCR primer	GAPDH	Non-targeting
or_40_1_511_PDF	28440491	TXNIP	N/A	TGGCAAAGGAGCAGATTAGTTGCTTAG	RT-PCR primer	TXINP	SIRT1
or_35_6_3548_PDF	28440497	FAM172A	miR-27a	GGGAGATCATCGGGACAACTC	RT-PCR primer	MMP2	MMP1
or_35_6_3275_PDF	28440497	FAM172A	miR-27a	GGGCCTGGTTGAAAAGCAT	RT-PCR primer	MMP2	MMP1
or_39_3_1090_PDF	28498395	STAT3	miR-1299	CGAATGGGCCTGACAAT	Oligonucleotide sequence	STAT3	Non-targeting
or_39_5_2342_PDF	28498424	TIMP2	miR-15b	ACACTCCAGCTGGGCTTTGGGTCGCTGTTA	RT-PCR primer	miR-15b	ASB5
or_39_5_2342_PDF	28498424	TIMP2	miR-15b	AGGUGCAAUCGGUGUUCA	siRNA	miR-15b	Non-targeting
or_39_6_3025_PDF	28498424	TIMP2	miR-15b	AUCGGGAGGUGCAUUCUA	siRNA	miR-15b	Non-targeting
or_34_6_3104_PDF	28498445	CD133	N/A	CAGTTTGGAGCTCCTGGAAG	RT-PCR primer	ACTB	PGK1
or_34_6_3104_PDF	28498445	CD133	N/A	TGCAAATCCAGGGTGCAGTG	RT-PCR primer	ACTB	PGK1
or_37_4_2286_PDF	28498468	MDM2	miR-379-5p	GTGCAGGGTCCGAGGT	RT-PCR primer	miR-379-5p	Possible universal reverse primer
or_40_5_2487_PDF	28534959	ZEB2	miR-200c	GTGCAGGGTCCGAGGT	RT-PCR primer	miR-200c	Possible universal reverse primer
or_40_5_2487_PDF	28534959	ZEB2	miR-200c	CAGTGCAGGGTCCGAGGT	RT-PCR primer	RNU6	Possible universal reverse primer
or_38_3_1402_PDF	28534979	PIWIL2	N/A	ACAGCCUCAAACACUGUGCAC	shRNA	PIWIL2	Non-targeting
or_38_5_3220_PDF	28534994	PVT1	N/A	CCACATCATGGCTCCAAATCTG	RT-PCR primer	PVT1	LOC105375387
or_38_5_3220_PDF	28534994	PVT1	N/A	CCCAACAGGVAGGACAGCUUTT	siRNA	PVT1	Non-targeting
or_38_5_3078_PDF	28534994	PVT1	N/A	AAGCUGUCVCUCCUGUUGGGTT	siRNA	PVT1	Non-targeting
or_38_6_3297_PDF	28534994	PVT1	N/A	GCUUGGAGGVCUGAGGAGUUTT	siRNA	PVT1	Non-targeting
or_38_6_3659_PDF	28534994	PVT1	N/A	AACUCCUCAGVCCUCCAAGCTT	siRNA	PVT1	Non-targeting
or_35_6_3548_PDF	28560386	FAK	N/A	GGAGTCTACCCCTCCACA	RT-PCR primer	PXN	Non-targeting
or_34_4_1771_PDF	28560413	BAX	N/A	GTCATCCAGCCAGATTTAGGTTCA	RT-PCR primer	MITF	BCL2A1
or_35_4_2315_PDF	28560426	DCR3	N/A	ATCTGGCACCACACCTTCTAC	RT-PCR primer	GAPDH	ACTB
or_35_4_2315_PDF	28560426	DCR3	N/A	CAGCCAGGTCCAGACGCAGG	RT-PCR primer	GAPDH	ACTB
or_37_2_803_PDF	28560434	JAK1	miR-30e	CTCAACTGGTGTCGTGGAGTCGGCAATTCAGTTGAGCTTCCAGTC	RT-PCR primer	Universal Reverse	miR-30e
or_37_2_803_PDF	28560434	JAK1	miR-30e	UGGUGUUAGUUGGUUGCGUUUU	RT-PCR primer	miR-30e	Non-targeting
or_37_2_747_PDF	28560434	JAK1	miR-30e	CUCAAACAAAACAAAACAAAA	siRNA	JAK1	SEC14L1
or_40_4_2215_PDF	28586038	WNT3	miR-1247-5p	GGAGTTGTTTTGTATTTTTAAATGT	Unmethylated RT-PCR primer	miR-1247	LOC105378146
or_40_4_2215_PDF	28586038	WNT3	miR-1247-5p	ACACTCCAGCTGGGACCC	RT-PCR primer	miR-1247	miR-3918
or_40_4_2371_PDF	28586038	WNT3	miR-1247-5p	CAAACATTACTCTCTACCCCAAA	Unmethylated RT-PCR primer	miR-1247	Non-targeting
or_35_4_2466_PDF	28586051	EGFR	miR-133b	GAACCAAGCCGCCCGAGA	RT-PCR primer	miR-133b	Non-targeting
or_40_3_1684_PDF	28586066	WNT10B	miR-148a	GTGCAGGGTCCGAGGTATTC	RT-PCR primer	miR-148a	Possible universal reverse primer
or_39_6_2960_PDF	28586074	TNF	N/A	TGAAGCCCAATGGGTCAGAAATA	RT-PCR primer	NEDD4	NEDD4L
or_39_6_2960_PDF	28586074	TNF	N/A	GGACCCTGTTCACAAATCTCCAC	RT-PCR primer	NEDD4	NEDD4L
or_39_3_1132_PDF	28627627	STAG2	N/A	TTATGCTTCCAAGATCAA	shRNA	STAG2	MYL3
or_37_5_2971_PDF	28627653	N/A	miR-543	UGGCGGAGAACUGAUAAGGGUCCUUAUCAGUUCUCCGUCCAUU	RT-PCR primer	miR-543	miR-184
or_35_1_26_PDF	28627702	CHSY2	N/A	CACCCTGTTGCTGTAGCCAAA	RT-PCR primer	CHPF	GAPDH
or_38_2_899_PDF	28627705	PD-L1	N/A	ACAGGATTGACAGATTGA	RT-PCR primer	GAPDH	18S
or_38_2_899_PDF	28627705	PD-L1	N/A	TATCGGAATTAACCAGACA	RT-PCR primer	GAPDH	18S
or_38_1_584_PDF	28627705	PD-L1	N/A	CCAGATGAGGACAATGAG	RT-PCR primer	DNMT1	CDKN2B
or_38_1_584_PDF	28627705	PD-L1	N/A	AGCAAGACAACCATAATCA	RT-PCR primer	DNMT1	CDKN2B
or_37_2_1059_PDF	28628187	KLF2	N/A	CACCCACTCCTCCACCTTTG	RT-PCR primer	ACTB	GAPDH
or_37_2_793_PDF	28628187	KLF2	N/A	CCACCACCCTGTTGCTGTAG	RT-PCR primer	ACTB	GAPDH
or_34_5_2469_PDF	28656228	N/A	CCAT2	GGTGGTCGGAGATTCGTAGC	RT-PCR primer	ANGIO	IL1B
or_34_5_2469_PDF	28656228	N/A	CCAT2	CTCGCTTCGGCAGCACA	RT-PCR primer	ANGIO	RNU6
or_35_1_89_PDF	28656258	CIP2A	N/A	AAGGCTGCAGTGAGCTGTGA	RT-PCR primer	CDH1	HTR2C
or_35_1_89_PDF	28656258	CIP2A	N/A	CCGGAATGCCTACGTTAAGCTATACCTCGAGGTATAGTTAACGTAGGCATTTTTTTG	siRNA	CIP2A	Non-targeting
or_35_1_530_PDF	28656258	CIP2A	N/A	AATTCAAAAAAATGCCTACGTTAAGCTATACCTCGAGGTATAGCTTAACGTAGGCATT	siRNA	CIP2A	Non-targeting
or_38_4_2148_PDF	28677774	PSMD10	N/A	GATCCGAAGCCAGATCCAGCTTCCCTTCCTGTCAGAGGAAGCTGGATCTGGCTTCTTTTTG	shRNA	Non-targeting	CIAPIN1
or_38_4_2148_PDF	28677774	PSMD10	N/A	AATTCAAAAAGAAGCCAGATCCAGCTTCCTCTGACAGGAAGGGAAGCTGGATCTGGCTTCC	shRNA	Non-targeting	CIAPIN1
or_35_3_1778_PDF	28677795	CTBP2	N/A	TCATGAAGTGTGACGTGGACATC	RT-PCR primer	GAPDH	ACTB
or_35_2_1153_PDF	28677795	CTBP2	N/A	CAGGAGGAGCAATGATCTTGATCT	RT-PCR primer	GAPDH	ACTB
or_37_2_747_PDF	28677798	JAK1	mIR-448	TTATTGCGATGTGTTCCTTATG	RT-PCR primer	miR-448	miR-450
or_40_3_1684_PDF	28713928	Wnt	N/A	GTCGACTCACTTATCGTCGTCATCCTTGTA	RT-PCR primer	CTNNB1	Non-targeting
or_37_3_1579_PDF	28713953	LIM	miR-326	GGCGCCCAGAUAAUGCG	RT-PCR primer	miR-326	Non-targeting
or_37_5_2913_PDF	28714009	MTDH	miR-202	GGTGCAGGTGCACTGGTGC	RT-PCR primer	miR-202	HDAC4
or_37_6_3201_PDF	28714018	NEDD9	miR-125a-5p	GTGCAGGGTCCGAGGT	RT-PCR primer	miR-125a	Possible universal reverse primer
or_37_6_3397_PDF	28714018	NEDD9	miR-125a-5p	GTGCAGGGTCCGAGGT	RT-PCR primer	RNU6	Possible universal reverse primer
or_39_1_91_PDF	28731158	N/A	SNHG3	TGGTGTCGTGGAGTCG	RT-PCR primer	miR-182/183(?)	Possible universal reverse primer
or_40_1_454_PDF	28731167	TRIM29	N/A	CAACTGTTTGTAGCGACTGGATT	RT-PCR primer	SNAI1	ZEB1
or_36_6_3529_PDF	28731178	IGF1R	miR-379-5p	GTGCAGGGTCCGAGGT	RT-PCR primer	miR-379	Possible universal reverse primer
or_36_1_108_PDF	28731180	FOXM1	miR-216b	TGTGGGCATCAATGGATTTGG	RT-PCR primer	RNU6	GAPDHS
or_36_1_108_PDF	28731180	FOXM1	miR-216b	ACACCATGTATTCCGGGTCAAT	RT-PCR primer	RNU6	GAPDHS
or_38_1_343_PDF	28765951	p38	N/A	TCCTCCTCCTCTTCCTCCTCCT	RT-PCR primer	CCND1	DBN1
or_36_1_263_PDF	28791365	FGF8	N/A	AGGCACGAGTAACAAGCTCAC	RT-PCR primer	VEGFR	EGFR
or_36_1_263_PDF	28791365	FGF8	N/A	ATGAGGACATAACCAGCCACC	RT-PCR primer	VEGFR	EGFR
or_37_6_3502_PDF	28791383	NOTCH1	N/A	GTCACCTCTTCATGCACTC	RT-PCR primer	HES1	Non-targeting
or_36_2_845_PDF	28791406	FOXO1	miR-196a	ACCTGCGTAGGTAGTTTCATGT	RT-PCR primer	miR-196a reverse RT-PCR primer	miR-196a forward RT-PCR primer
or_36_2_845_PDF	28791406	FOXO1	miR-196a	CGTCAGAAGGAATGATGCACAG	RT-PCR primer	miR-196a	Non-targeting
or_37_4_1935_PDF	28791407	N/A	MEG3	GTGCAGGGTCCGAGGT	RT-PCR primer	miR-93	Possible universal reverse primer
or_36_4_2236_PDF	28849076	GNL3	N/A	AAGCAATACCAGCAATTCATA	shRNA	Non-targeting	CDKN2B
or_38_5_2735_PDF	28849156	SGK3	miR-144-3p	GCAUUGGGUUACAUUTT	siRNA	SGK1	EBF2
or_38_5_2735_PDF	28849156	SGK3	miR-144-3p	UGACCUCAACUACAUGGUUTT	siRNA	Non-targeting	GAPDH
or_38_5_2735_PDF	28849156	SGK3	miR-144-3p	GGGAGATCAGAAGGTGATT	RT-PCR primer	miR-144-3p	miR-383
or_38_5_2677_PDF	28849156	SGK3	miR-144-3p	GTGCAGGGTCCGAGGT	RT-PCR primer	miR-144-3p	Possible universal reverse primer
or_36_4_2329_PDF	28849183	FTO	N/A	AACTTCCGTTGCTGCCAT	RT-PCR primer	ACTB	ACTA1
or_36_4_1901_PDF	28849183	FTO	N/A	TTTCTTCCACAGGGCTTTG	RT-PCR primer	ACTB	ACTA1
or_40_1_252_PDF	28849218	TRIM59	N/A	GTGGACATCCGCAAAGAC	RT-PCR primer	GAPDH	ACTB
or_40_1_272_PDF	28849218	TRIM59	N/A	AAAGGGTGTAACGCAACTA	RT-PCR primer	GAPDH	ACTB
or_38_5_2629_PDF	28901461	RUNX3	miR-106b	TGCGGCAACACCAGTCGATGG	RT-PCR primer	miR-106	miR-21
or_38_5_2629_PDF	28901461	RUNX3	miR-106b	CCAGTGCAGGGTCCGAGGT	RT-PCR primer	miR-106	Possible universal reverse primer
or_38_4_2211_PDF	28901466	PPARγ	miR-133b	TGTGGGCATCAATGGATTTGG	RT-PCR primer	GAPDH	GAPDHS
or_38_4_2211_PDF	28901466	PPARγ	miR-133b	ACACCATGTATTCCGGGTCAAT	RT-PCR primer	GAPDH	GAPDHS
or_40_2_1138_PDF	28901497	UHRF1	miR-378	CCAGTGCAGGGTCCGAGGT	RT-PCR primer	RNU6	Possible universal reverse primer
or_36_3_1702_PDF	29039544	FPR2	N/A	AATGTCCACTCGCAATAGG	RT-PCR primer	NOTCH3	Non-targeting
or_37_2_945_PDF	29039571	LARP1	miR-374a	CATTAGCTAAGCACATGAAGTG	RT-PCR primer	LARP1	Non-targeting
or_37_2_929_PDF	29039571	LARP1	miR-374a	GTACGTACGAATCTTGCAA	RT-PCR primer	LARP1	Non-targeting
or_40_4_1863_PDF	29039607	YAP	miR-874-3p	CATTTTTTCCACTCCTCTTCTCTC	RT-PCR primer	miR-874	RNF24
or_36_4_2282_PDF	29039609	GPX	N/A	CTTTGTTGCCGTGCGATG	RT-PCR primer	SOD	Non-targeting
or_38_2_917_PDF	29048623	p53	N/A	TGGCCCCAGCACAATGAA	RT-PCR primer	ACTB	BSND
or_38_2_725_PDF	29048623	p53	N/A	TCUCGCACGUCUAUUACUGU	siRNA	PTEN	Non-targeting
or_38_1_151_PDF	29048637	NOX5	N/A	TCGACCACCAATATTCACCA	RT-PCR primer	NOX1	EFNB2
or_38_1_183_PDF	29048637	NOX5	N/A	GTCTGTTCTCTTGCCAAAAC	RT-PCR primer	NOX5	NOX4
or_38_1_465_PDF	29048637	NOX5	N/A	ATCAAGCGGCCCCCTTTTTTCAC	RT-PCR primer	NOX4	NOX5
or_37_1_571_PDF	29048669	KRAS	miR-337	ACTCCACGACACCAGTTGAG	RT-PCR primer	miR-337	Non-targeting
or_36_3_1293_PDF	29048674	FOXQ1	miR-345	AAGGATAAGGGTGACAGCAACAG	RT-PCR primer	FOXQ1	FOXO1
or_36_3_1285_PDF	29048674	FOXQ1	miR-345	TTGCTGTGTAGGGACAGATTATGAC	RT-PCR primer	FOXQ1	FOXO1
or_36_3_1569_PDF	29048674	FOXQ1	miR-345	GCCCUGGCUCUCACAGCAA	siRNA	FOXQ1	FOXO1
or_36_3_1269_PDF	29048674	FOXQ1	miR-345	TCTGAAGATGAAGAAGGCTG	RT-PCR primer	ZEB2	GEMIN2
or_36_3_1269_PDF	29048674	FOXQ1	miR-345	AGTGAATGAGCCTCAGGTAA	RT-PCR primer	ZEB2	GEMIN2
or_34_1_511_PDF	29048676	ALR	N/A	AAGGTGAGGCTGGGAATTT	RT-PCR primer	ALR	Non-targeting
or_34_1_415_PDF	29048676	ALR	N/A	GTCTTCATGTCGCGCTTCT	RT-PCR primer	ALR	Non-targeting
or_31_3_1473_PDF	29048677	RSF1	miR-154	TTGGTACTGAAAAATAGGTC	RT-PCR primer	miR-154-5p	miR-154-3p
or_38_5_3130_PDF	29048677	RSF1	miR-154	GTGGTACTTGAAGATAGGTT	RT-PCR primer	miR-154-5p (RT primer binds only to 5p)	miR-154-3p
or_38_5_3130_PDF	29048677	RSF1	miR-154	GAGCGGTAGCACCATTTGAA	RT-PCR primer	RNU6	miR-29c
or_38_5_2727_PDF	29048677	RSF1	miR-154	GTGCAGGGTCCGAGG	RT-PCR primer	RNU6	Possible universal reverse primer
or_38_5_2727_PDF	29048677	RSF1	miR-154	AAGTGAGGTTAGGGCGAAATG	RT-PCR primer	RUNX2	ROCK1
or_38_5_2727_PDF	29048677	RSF1	miR-154	AAGGTAGTTGATTGCCAACGAA	RT-PCR primer	RUNX2	ROCK1
or_39_3_1207_PDF	29048678	STIM1	N/A	TGTGGGCATCAATGGATTTGG	RT-PCR primer	GAPDH	GAPDHS
or_39_4_1901_PDF	29048678	STIM1	N/A	ACACCATGTATTCCGGGTCAAT	RT-PCR primer	GAPDH	GAPDHS
or_40_1_61_PDF	29048680	TRAF6	miR-146b-5p	GCTCTTGGTGGATCATCAA	siRNA	TRAF6	FOXO3
or_40_1_472_PDF	29048680	TRAF6	miR-146b-5p	GCATGTTCAATGGGAGCTTGGA	siRNA	TRAF6	FOXO3
or_39_1_91_PDF	29048682	N/A	SNHG15	TGGTTTCATCTCCCAGCAC	RT-PCR primer	SNHG15	DCPS
or_39_1_91_PDF	29048682	N/A	SNHG15	GCATCTCTTCCCACTATCTGC	RT-PCR primer	SNHG15	PARD3
or_37_1_601_PDF	29048684	IRAK1	miR-146a	CACCTTCCGTTCCAGTTT	RT-PCR primer	ACTB	NF1
or_37_1_601_PDF	29048684	IRAK1	miR-146a	ATCCACCTTGACGATGCTTTAC	RT-PCR primer	miR-146a	Non-targeting
or_37_1_388_PDF	29048684	IRAK1	miR-146a	TTCAGATGTTCTAAGCCTACGG	RT-PCR primer	miR-146a	Non-targeting
or_37_1_388_PDF	29048684	IRAK1	miR-146a	TGGCCCTCGTAGCCTTGAGGAC	RT-PCR primer	miR-146b	Non-targeting
or_37_1_388_PDF	29048684	IRAK1	miR-146a	CCAGTGCTGCAGGGTCCGAGGT	RT-PCR primer	miR-146b	Non-targeting
or_39_2_501_PDF	29048687	SP1	N/A	TCCAAGGGTCCGCTGCAGTC	RT-PCR primer	GAPDH	RPS16
or_39_2_633_PDF	29048687	SP1	N/A	CGTTCACCTTGATGAGCCCACGTTCACCTTGATGAGCCCATT	RT-PCR primer	GAPDH	RPS16
or_35_5_2651_PDF	29115526	N/A	ENST00000547547	TTTTCTAAGGCACCAACT	RT-PCR primer	ENST00000547547.1 (Chr 12)	LINC01702 (Chr1)
or_35_5_2651_PDF	29115526	N/A	ENST00000547547	CCAAATGCTCTAAGGGA	RT-PCR primer	ENST00000547547.1 (Chr 12)	LINC01702 (Chr1)
or_37_1_571_PDF	29115540	KRAS	miR-326	ATGGGTCAGAAGGATTCCTATGTG	RT-PCR primer	GAPDH	ACTB
or_37_1_571_PDF	29115540	KRAS	miR-326	CTTCATGAGGTAGTCAGTCAGGTC	RT-PCR primer	GAPDH	ACTB
or_37_2_713_PDF	29115540	KRAS	miR-326	GGCGCCCAGAUAAUGCG	RT-PCR primer	miR-326	Non-targeting
or_37_2_713_PDF	29115540	KRAS	miR-326	CGTGCAGGGTCCGAGGTC	RT-PCR primer	miR-326	Possible universal reverse primer
or_38_1_393_PDF	29115551	P2Y2	N/A	CACTGCTCTACACTGTCCTGT	RT-PCR primer	P2RY2	P2RY12
or_38_1_343_PDF	29115551	P2Y2	N/A	AGTGGTCCTGTTCCCAGTTTG	RT-PCR primer	P2RY2	P2RY12
or_35_2_1186_PDF	29115556	c-Met	N/A	GTCTTCCAGCCAGGCCCA	RT-PCR primer	C-MET	ALG2
or_34_6_3256_PDF	29115564	CDK4	miR-486	CTCAACTGGTGTCGTGGAGTCGGCAATTCAGTTGAGCCCCGAG	RT-PCR primer	miR-486	Non-targeting
or_40_4_2269_PDF	29130102	N/A	XIST	GAGCCTCTTATAAGCTGTTTG	RT-PCR primer	lncRNA XIST	Non-targeting
or_37_5_2913_PDF	29130111	MTDH	miR-433	CTTCAAGTAATCCAGGATAGGC	RT-PCR primer	RNU6	miR-26a
or_37_5_2913_PDF	29130111	MTDH	miR-433	CCAGTGCAGGGTCCGAGGT	RT-PCR primer	miR-433	Possible universal reverse primer
or_39_4_1910_PDF	29138833	TGFB1	mIR-16	GTATCCAGTGCAGGGTCCGAGGT	RT-PCR primer	miR-16	Non-targeting
or_37_1_273_PDF	29138846	ITR-284	N/A	GCTCACTTGAGACATTCAGA	RT-PCR primer	NFE2	Non-targeting
or_39_4_2006_PDF	29138858	TGFB	miR-19a-3p	GCCTTCCCACTCCCCTC	RT-PCR primer	SMAD4	KAZN
or_40_5_2507_PDF	29138864	ZEB2	mIR-200c	GGGCATTCAGTGA CCTGACA	RT-PCR primer	ZEB2	BCL-L1
or_40_5_2507_PDF	29138864	ZEB2	mIR-200c	GCATTGTTCCCATAGAGTTC	RT-PCR primer	ZEB2	BCL-L1
or_40_5_2637_PDF	29138864	ZEB2	mIR-200c	TCCTCGGATTCTCTGCTCTC	RT-PCR primer	CDH1	C-MYC
or_40_5_2628_PDF	29138864	ZEB2	mIR-200c	CTCTGACCTTTTGCCAGGAG	RT-PCR primer	CDH1	C-MYC
or_37_3_1914_PDF	29138864	ZEB2	mIR-200c	TGTCACCATGAAACCATTGC	RT-PCR primer	ZEB1	PIAS3
or_37_3_1914_PDF	29138864	ZEB2	mIR-200c	AGGTAAAGTGCGCTTCCTCA	RT-PCR primer	ZEB1	PIAS3
or_36_4_2282_PDF	29138866	HMGA2	N/A	GGAGTCCGCAGTCTTACGAG	RT-PCR primer	TWIST2	TWIST1
or_36_4_2282_PDF	29138866	HMGA2	N/A	TCTGGAGGACCTGGTAGAGG	RT-PCR primer	TWIST2	TWIST1
or_38_4_2173_PDF	29192321	PTEN	miR-106b-5p	CTCGCTTCGGCAGCACA	RT-PCR primer	miR-106	RNU6
or_39_4_2006_PDF	29192324	TGFB	N/A	CGACCACATAGGAAGTCCCAG	RT-PCR primer	ZEB1	FN1
or_38_1_343_PDF	29207176	P4HB	N/A	CTTCAGGTTCACCACCCAAGA	RT-PCR primer	ACTB	API5
or_38_1_141_PDF	29207176	P4HB	N/A	TGAAGGCTCCTCTCTGCTCAT	RT-PCR primer	ACTB	API5
or_38_3_1402_PDF	29207180	PIK3R3	miR-411	TGCGTGTCGTGGAGTC	RT-PCR primer	miR-411	Possible universal reverse primer
or_38_3_1402_PDF	29207180	PIK3R3	miR-411	TGGTGTCGTGGAGTCG	RT-PCR primer	RNU6	Possible universal reverse primer
or_37_1_458_PDF	29251332	KpnB1	N/A	GCTGTTAGTGAGCTAAGTA	siRNA	Non-targeting	KPNB1
or_39_1_401_PDF	29286139	SKP2	N/A	GCTGAAGAGCAAGGGAGTG	RT-PCR primer	SKP2	Non-targeting
or_34_5_2489_PDF	29286157	BRCA1	miR-212	GATGGATCCTAACGGAGAAGCACAGGTC	RT-PCR primer	BRCA1	ERGIC3
or_34_5_2489_PDF	29286157	BRCA1	miR-212	GCGGAATTCACTATCACAATCAATCAATAG	RT-PCR primer	BRCA1	ERGIC3
or_37_4_1935_PDF	29328401	N/A	MEG3	GGCCUUCCUGAACACCUUA	siRNA	MEG3	H19
or_37_4_1935_PDF	29328401	N/A	MEG3	UAAGGUGUUCAGGAAGGCC	siRNA	MEG3	H19
or_37_4_1935_PDF	29328401	N/A	MEG3	GACGUGACAAGCAGGACAU	siRNA	MEG3	H19
or_37_4_1971_PDF	29328401	N/A	MEG3	AUGUCCUGCUUGUCACGUC	siRNA	MEG3	H19
or_37_4_1971_PDF	29328401	N/A	MEG3	CCUCUAGCUUGGAAAUGAA	siRNA	MEG3	H19
or_37_4_1971_PDF	29328401	N/A	MEG3	UUCAUUUCCAAGCUAGAGG	siRNA	MEG3	H19
or_35_5_2887_PDF	29328407	ERK1	N/A	CAGAUACUCUUUUAGACCATT	siRNA	ESR2	BECN1
or_35_5_2635_PDF	29328407	ERK1	N/A	UGGUCUAAAAGAGUAUCGTG	siRNA	ESR2	BECN1
or_36_5_2673_PDF	29328466	ICT1	N/A	TTCTCCGAACGTGTCACGTCTCGAGACGTGACACGTTCGGAGAA	shRNA	MRPL58	Non-targeting
or_36_4_2282_PDF	29328485	hnRNPA1	N/A	GTCTCCTCTGACTTCAACAGCG	RT-PCR primer	ACTB	GAPDH
or_36_4_2282_PDF	29328485	hnRNPA1	N/A	ACCACCCTGTTGCTGTAGCCAA	RT-PCR primer	ACTB	GAPDH
or_40_1_61_PDF	29328486	TRAF5	N/A	ACTCCGCGGCGGAGGTCCTGGCCCTCAG	Genomic PCR	TAB1	MAP3K7
or_38_5_3187_PDF	29328491	Rictor	miR-7a	CTCGCTTCGGCAGCACATATA	RT-PCR primer	miR-let-7a	RNU6
or_38_2_1099_PDF	29393407	PARP1	N/A	GAGACCCAAUAGGUUAAUTT	siRNA	PARP1	HIVEP2
or_38_2_1099_PDF	29393407	PARP1	N/A	AUAAUUUCAUGAAGUGCUCTT	RT-PCR primer	GAPDH	PARP1
or_37_1_608_PDF	29393444	IL-6	N/A	TCCTCCTCTTCCTCCTCCTC	RT-PCR primer	CCND1	CHIC1
or_38_5_3254_PDF	29393474	REC8	N/A	TTCGACCTGCTCATCTTCGG	RT-PCR primer	EGR1	KCNH2
or_38_5_3254_PDF	29393474	REC8	N/A	CGATGCGTGAGTCCATGTGT	RT-PCR primer	EGR1	KCNH2
or_34_4_2072_PDF	29393491	B3GNT8	N/A	CCAACCGCGAGAAGATGA	RT-PCR primer	GAPDH	ACTB
or_34_4_2072_PDF	29393491	B3GNT8	N/A	CCAGAGGCGTACAGGGATAG	RT-PCR primer	GAPDH	ACTB
or_34_4_2072_PDF	29393491	B3GNT8	N/A	TGGGATAACCTGCATCCACGGA	RT-PCR primer	GALNT1	DNAH2
or_34_4_2072_PDF	29393491	B3GNT8	N/A	TTCCCAGCGACTCCAGAAACAC	RT-PCR primer	GALNT1	Non-targeting
or_40_4_2269_PDF	29393501	N/A	XIST	CAGTGCGTGTCGTGGAGT	RT-PCR primer	miR-34a-5p	Possible universal reverse primer
or_37_1_305_PDF	29436681	ITGB8	miR-199a-3p	CCGGAATTCATGTCCCGCCCACGCTG	RT-PCR primer	ITGB8	Non-targeting
or_40_4_2389_PDF	29436693	YAP	N/A	CGACATGACCAAGTGGGAGCAGAAGTA	RT-PCR primer	Talin-1	AMOTL2
or_40_4_2389_PDF	29436693	YAP	N/A	TGGAGCACCTTTAACCTGCTTTCCATC	RT-PCR primer	Talin-1	AMOTL2
or_40_5_2487_PDF	29436693	YAP	N/A	GACTGGCCCAGTGTTCTTCGCTTC	RT-PCR primer	FAK	ASTN2
or_40_5_2487_PDF	29436693	YAP	N/A	GCTTCTGACAGAAGGAAAGCCAAC	RT-PCR primer	FAK	PTPRN2
or_34_4_1835_PDF	29484417	AQP4	miR-320a	TACATGGCTGGGACATTGAA	RT-PCR primer	ACTB	ACTA2
or_36_4_2282_PDF	29484423	hnRNPA1	N/A	GTGTATGTGGCAATGCGTTC	RT-PCR primer	hnRNPA1	CDH1
or_36_4_2282_PDF	29484423	hnRNPA1	N/A	TGCCCAGAAAATGAAAAAGG	RT-PCR primer	hnRNPA1	CDH1
or_38_4_2173_PDF	29484437	PTEN	miR-181b	GTCGTATCCAGTGCGTGTCGTGGAGTCGGCAATTG	RT-PCR primer	miR-181	Non-targeting
or_37_1_458_PDF	29512765	KMT5A	N/A	TAGATCCGTCAGAAAATGGGC	RT-PCR primer	ACC	THRB
or_37_1_608_PDF	29565447	IL-6	N/A	CCCGAGCCGTGTTTCCT	RT-PCR primer	ACTB	ACTG1
or_37_4_1971_PDF	29565463	Menin	miR-24	UCACAACCUCCUAGAAAGAGUAGA	siRNA	Non-targeting	GALNT17
or_37_4_1971_PDF	29565463	Menin	miR-24	TCCACGACATACTCAGGGACAAC	RT-PCR primer	GAPDH	Non-targeting
or_38_6_3376_PDF	29620223	Rad51	N/A	TCCAAGAAAAATCAAGCCTGTTG	RT-PCR primer	NBN	NLRP2
or_38_6_3319_PDF	29620223	Rad51	N/A	AACTGAACGGAGGGATGGAA	RT-PCR primer	NBN	NLRP2
or_37_3_1401_PDF	29620290	LOXL2	N/A	GCATATTGTTGGAGAAATCTGACTCT	RT-PCR primer	GAPDH	LOXL4
or_37_3_1401_PDF	29620290	LOXL2	N/A	GCATATTGTTGGAGAAATCTGACTCT	RT-PCR primer	GAPDH	LOXL4
or_39_6_3025_PDF	29658596	TIMP2	miR-616	CGGCCCTTAACTCATTCTTT	RT-PCR primer	miR-616	DDIT3
or_39_6_2664_PDF	29658596	TIMP2	miR-616	CTGTGTGCCACACAGTTTG	RT-PCR primer	miR-616	Non-targeting
or_37_1_622_PDF	29658610	IL-9	miR-155	TTTGGCACTAGCACATT	RT-PCR primer	miR-155	miR-96
or_37_1_622_PDF	29658610	IL-9	miR-155	TTTGGCACTAGCACATT	RT-PCR primer	miR-21	miR-96
or_36_5_2814_PDF	29693129	HSPB8	N/A	CCTCCTTCTGCACACATTTGAA	RT-PCR primer	BCL2	CCND1
or_34_1_525_PDF	29693185	ACVR1	miR-384	CGGTTCACCCACCATAT	RT-PCR primer	CTNNB1	Non-targeting
or_37_3_1662_PDF	29693187	N/A	MALAT1	GTGCAGGGTCCGAGGT	RT-PCR primer	miR-143	Possible universal reverse primer
or_38_4_2285_PDF	29693191	PTTG1	miR-186	GCCGCAGTGGTTTTACCCT	RT-PCR primer	miR-186	miR-140
or_38_5_2752_PDF	29749494	RPN2	N/A	TGTAGAAGCCAGGGCTCAT	RT-PCR primer	CASP3	CEP250
or_38_5_2752_PDF	29749494	RPN2	N/A	CTATGGCTACGCTGTGGAGA	RT-PCR primer	CASP3	ZNHIT6
or_35_1_26_PDF	29749557	CIC-3	N/A	GAAGAGGUAUUGAAUGCUA	siRNA	CLCN3	SRP54
or_38_1_377_PDF	29750300	OCLN	N/A	CCUUUUAGGAGGUAGUGUATT	siRNA	Non-targeting	OCLN
or_36_5_2673_PDF	29750311	iASPP	miR-150	CTCAACTGGTGTCGTGGA	RT-PCR primer	miR-150	Possible universal reverse primer
or_34_1_447_PDF	29767256	AKT	N/A	TGGCAACGCTGTCCTGTG	RT-PCR primer	FAS	CD80
or_34_1_461_PDF	29767256	AKT	N/A	CCTTTTGCCAGTAGATGCGAG	RT-PCR primer	FAS	CD80
or_34_1_461_PDF	29767256	AKT	N/A	CAGGTTATATCTCATCTTTGAG	RT-PCR primer	BCL2	CDK1
or_34_1_461_PDF	29767256	AKT	N/A	GTTGAGTAACGAGCTGACCCC	RT-PCR primer	BCL2	CDK1
or_34_1_461_PDF	29767256	AKT	N/A	ATTCCAGAACAGGAGTACAGCTGT	RT-PCR primer	MCL1	PCNA
or_34_1_461_PDF	29767256	AKT	N/A	CAGATGTACCCCTTGTTGTAGAGT	RT-PCR primer	MCL1	PCNA
or_34_1_461_PDF	29767256	AKT	N/A	ACCATAACCCACCACAGC	RT-PCR primer	BIRC5	PTEN
or_34_1_461_PDF	29767256	AKT	N/A	CAGTTCGTCCCTTTCCAG	RT-PCR primer	BIRC5	PTEN
or_34_1_461_PDF	29767256	AKT	N/A	GACTTGAGTTGGGAGGGGAA	RT-PCR primer	BAX	VEGFA
or_34_1_368_PDF	29767256	AKT	N/A	GAGGCTCAGCGCCAGGGCTGGG	RT-PCR primer	BAX	VEGFA
or_35_1_511_PDF	29767268	CHAF1B	N/A	GCTGGTCTCCGTATGTCC	RT-PCR primer	ACTB	Non-targeting
or_35_1_318_PDF	29767268	CHAF1B	N/A	TAGATGCTCCCAATGCGG	RT-PCR primer	ACTB	Non-targeting
or_35_1_511_PDF	29845219	c-FLIP	miR-218	GTGCAGGGTCCGAGGT	RT-PCR primer	miR-218	Possible universal reverse primer
or_39_6_3064_PDF	29901115	TNFRSF21	miR-20a-5p	CGACAGTGACCGATTTCTCCT	RT-PCR primer	miR-20a	miR-29c
or_39_6_3064_PDF	29901115	TNFRSF21	miR-20a-5p	GTGCAGGGTCCGAGGTATTC	RT-PCR primer	miR-20a-5p	Possible universal reverse primer
or_36_4_2071_PDF	29901155	GPR120	N/A	CACAGCACAGCCAGGAAGG	RT-PCR primer	COX2	ACKR3
or_36_4_2071_PDF	29901155	GPR120	N/A	GTTCCCTGGCTCTGAGTAGTCGA	RT-PCR primer	COX2	ACKR3
or_36_4_2071_PDF	29901155	GPR120	N/A	CCGAGGATCTGATGACGATTA	RT-PCR primer	IL8	LY96
or_36_4_1837_PDF	29901155	GPR120	N/A	GGCTCCCAGAAATAGCTTCAA	RT-PCR primer	IL8	LY96
or_36_4_1837_PDF	29901155	GPR120	N/A	TGCAATGGATCAAGGACCAGAGG	RT-PCR primer	VEGFA	TLR4
or_36_4_2282_PDF	29901155	GPR120	N/A	TGCAGCCAGCAAGAAGCATCAG	RT-PCR primer	VEGFA	TLR4
or_38_3_1751_PDF	29901157	POU5F1	N/A	AGGGCTTCTCCTTCTGGGTCT	RT-PCR primer	POU5F1	STAT3
or_40_1_511_PDF	29901160	Trop2	N/A	TGTCCTGATGTGATATGTCTGAG	RT-PCR primer	TROP2	KDR
or_40_1_511_PDF	29901160	Trop2	N/A	GGGTGAGAGTGGGTTGGG	RT-PCR primer	TROP2	KDR
or_38_5_3265_PDF	29901162	SETDB1	N/A	TAAGAAGCTGCTGTGCTACG	RT-PCR primer	ACTB	Non-targeting
or_38_5_2735_PDF	29901162	SETDB1	N/A	AAGACGTACTCAGGCCATGTCC	RT-PCR primer	SETDB1	TIAM1
or_38_5_2735_PDF	29901162	SETDB1	N/A	GACCCAAATGTCGCAGTCAG	RT-PCR primer	SETDB1	TIAM1
or_34_6_2853_PDF	29901201	CDK1	N/A	CAGTCAGACCAAAATACCTACTGGGT	RT-PCR primer	CDK1	CCNB1
or_34_6_3256_PDF	29901201	CDK1	N/A	ACACCAACCAGCTGCAGCATCTTCTT	RT-PCR primer	CDK1	CCNB1
or_38_1_393_PDF	29901203	p21	N/A	GTGGACATCCGCAAAGAC	RT-PCR primer	GAPDH	ACTB
or_38_1_393_PDF	29901203	p21	N/A	AAAGGGTGTAACGCAACTA	RT-PCR primer	GAPDH	ACTB
or_37_5_2913_PDF	30015962	MTDH	N/A	AAGCAGTGCAAAACAGTTCACG	RT-PCR primer	GAPDH	MTDH
or_37_5_2913_PDF	30015962	MTDH	N/A	GCACCTTATCACGTTTACGCT	RT-PCR primer	GAPDH	MTDH
or_36_4_1917_PDF	30066886	N/A	GAS5	CTCCATCCTGGCTCGCTGT	RT-PCR primer	ACTB	Non-targeting
or_36_1_573_PDF	30066895	FOXM1	miR-320a	ACACCATGTATTCCGGGTCAAT	RT-PCR primer	RNU6	GAPDHS
or_36_1_428_PDF	30066895	FOXM1	miR-320a	TGTGGGCATCAATGATTTGG	RT-PCR primer	RNU6	Non-targeting
or_34_5_2365_PDF	30066899	CCND1	miR-7a	AACATGTACAGTCCATGGATG	RT-PCR primer	5S rRNA	Non-targeting
or_34_5_2375_PDF	30106439	BCL2	N/A	GCGTTACGATCGCCTCCATCA	RT-PCR primer	BCL-2	Non-targeting
or_38_5_3265_PDF	30106440	SET7	N/A	CACTGGTGCCCAGGTGTACT	RT-PCR primer	SET7/9	IGFBP7
or_35_6_3548_PDF	30106442	ETS1	miR-874-3p	CCACCACTACTACCGAAA	RT-PCR primer	ETS1	Non-targeting
or_35_6_3548_PDF	30106442	ETS1	miR-874-3p	AACACTTCTGCTTGATGGC	RT-PCR primer	ETS1	ZNF449
or_39_1_101_PDF	30132562	SOX9	N/A	GCAGTAATGGGTTACTTCTGAAAC	RT-PCR primer	SOX9	PPIA
or_39_1_331_PDF	30132562	SOX9	N/A	TGCCTCAGGTAATACATTACAGAC	RT-PCR primer	SOX9	PPIA
or_39_1_331_PDF	30132562	SOX9	N/A	AGCTCTGGAGACTTCTGAACGAGAG	RT-PCR primer	PPIA	SOX9
or_39_1_193_PDF	30132562	SOX9	N/A	CGTTCTTCACCGACTTCCTCC	RT-PCR primer	PPIA	SOX9
or_37_3_1579_PDF	30226542	N/A	LINC01296	AGAGAAGTGGGGTGGCTT	RT-PCR primer	GAPDH	ACTB
or_37_3_1511_PDF	30226542	N/A	LINC01296	ACTGGAACGTGAAGGTG	RT-PCR primer	GAPDH	Non-targeting
or_35_6_3275_PDF	30226546	FAP	N/A	TGTTGCGTAAGGCTTGTGTTC	RT-PCR primer	SPINK5	ZNF662
or_34_6_3256_PDF	30226561	CDK1	N/A	UAAUAGUAGUUGUAGACCC	siRNA	MIF	Non-targeting

## Sheet: All sequences
Corpus/Journal	PMID	Primary protein-coding gene (first gene if multiple studied)	Primary non-coding RNA studied (if studied)	Sequence 5'-3'	Reagent Type	Claim	Verified	Notes
Oncology Reports	29436678	TRIB2	N/A	CAGCCCTTCCTGACAAGCTA	RT-PCR primer	GAPDH	ABCC1	Copied from ABCC1 primers in the same paper
Oncology Reports	29436678	TRIB2	N/A	GTGGCCTCATCCAACACAAG	RT-PCR primer	GAPDH	ABCC1	Copied from ABCC1 primers in the same paper
Oncology Reports	26329992	BARD1	N/A	TGTAAAACGACGGCCAGTTCGTCTAATGTTTTTAACACTGGT	RT-PCR primer	BARD1 exon 10	BARD1 exon 8	Copied from BARD1 exon 8 in the same paper
C+G	30542710	NRF2	miR-144-3p	GGAGAAATCAAACAGAGGC	RT-PCR primer	CASP3	BCL2	Copied from BCL2 primerin same table
C+G	30542710	NRF2	miR-144-3p	GAGTTCGGTGGGGTCATG	RT-PCR primer	CASP3	BCL2	Copied from BCL2 sequence in same table
Oncology Reports	28035402	TGF-β1	N/A	TCGTCAAGGTACAGCATCGAGA	RT-PCR primer	CDH2	BMP-2	Copied from BMP-2 primer in the same paper
Gene	25701598	TGF-β1	N/A	TTCAGAGGGGATCGTTGTAGAAGTC	RT-PCR primer	BCL2	CASP3	Copied from CASP3 primers in the same paper
Gene	25701598	TGF-β1	N/A	CAAGCTTGTCGGCATACTGTTTCAG	RT-PCR primer	BCL2	CASP3	Copied from CASP3 primers in the same paper
Gene	29792952	BAX	N/A	GCCCAAACTTCACAGCATTAG	RT-PCR primer	FAS	CASP8	Copied from CASP8 primer in the same paper
Gene	28760550	C/EBPβ	N/A	GCTCTAGAGCCACCATGGGAGCTGCTGGGA	shRNA	CDK2	CEMIP	Copied from CEMIP shRNA sequence in the same paper
Gene	22846364	P53	N/A	GAGGACTGAGGCTGGGTGT	RT-PCR primer	MYL1	DESMIN	Copied from DESMIN reverse RT-PCR primer in the same paper
Gene	23018043	DSPP	N/A	CATCGTATGTCTTCTCGTGTT	RT-PCR primer	DSPP Exon 3	DSPP Exon 2	Copied from DSPP Exon 2 primer in the same paper
Gene	23018043	DSPP	N/A	CATCGTATGTCTTCTCGTGTT	RT-PCR primer	DSPP Exon 4	DSPP Exon 2	Copied from DSPP Exon 2 primer in the same paper
Gene	22759511	B3GALTL	N/A	TGAAATGATTGTTTTTAAAGTGACA	RT-PCR primer	B3GALTL Exon 15	B3GALTL Exon 7	Copied from Exon 7 primers in the same paper
Gene	23266626	FMO3	N/A	TGTAATATGTATCTTAATCAT	RT-PCR primer	FMO3 Exon 6	FMO3 Exon 4	Copied from FMO3 Exon 4 primers in the same paper
Gene	23266626	FMO3	N/A	TGTCAGTTATGTGGCTA	RT-PCR primer	FMO3 Exon 6	FMO3 Exon 4	Copied from FMO3 Exon 4 primers in the same paper
Oncology Reports	25845681	PTEN	mIR-21	GCCCGCTAGCTTATCAGACTGATG	RT-PCR primer	miR-21 reverse RT-PCR primer	miR-21 forward RT-PCR primer	Copied from forward primer for miR-21 in the same paper
Oncology Reports	25504183	GAL	N/A	GAGGCCATTCTTGTCGCTGA	RT-PCR primer	GAPDH	GAL	Copied from GAL primers in same paper
Oncology Reports	25504183	GAL	N/A	CCGGCCAAGGAAAAACGAG	RT-PCR primer	GAPDH	GAL	Copied from GAL primers in same paper
Oncology Reports	29048678	STIM1	N/A	ACACCATGTATTCCGGGTCAAT	RT-PCR primer	STIM1	GAPDHS	Copied from GAPDH primer in the same paper
Gene	18817855	PGD2	N/A	TCCACTGGCGTCTTCACC	RT-PCR primer	USF1	GAPDH	Copied from GAPDH primers in the same paper
C+G	29693005	IL6	N/A	GGTGGTCTCCTCTGACTTCAACA	RT-PCR primer	STAT3	GAPDH	Copied from GAPDH sequence in the same paper
Oncology Reports	25434963	PGC-1α	N/A	CCAGTCGGTGTATGCCTTC	RT-PCR primer	CAT	GPX1	Copied from GPX1 primers in same paper
Oncology Reports	25434963	PGC-1α	N/A	GGACGCCACATTCTCGATAAG	RT-PCR primer	CAT	GPX1	Copied from GPX1 primers in same paper
Oncology Reports	25695395	PGC-1α	N/A	CCAGTCGGTGTATGCCTTCT	RT-PCR primer	CAT	GPX1	Copied from GPX1 primers in same paper
Oncology Reports	25695395	PGC-1α	N/A	GGACGCCACATTCTCGATAAG	RT-PCR primer	CAT	GPX1	Copied from GPX1 primers in same paper
C+G	26545779	NOX1	N/A	ACCCACACTGAGGTTGGTTA	RT-PCR primer	MDR1	HIF1A	Copied from HIF1A reverse primerin the same paper
Gene	27282281	p27	miR-222	GCGAGCTACATCTGGCTACT	RT-PCR primer	RNU6	miR-222	copied from mIR-222 F primer in the same paper
Oncology Reports	28731158	N/A	SNHG3	TACAACACCCGAGCAAGGAC	RT-PCR primer	CDK4	MYC	Copied from MYC primers in same paper
Oncology Reports	28731158	N/A	SNHG3	GAGGCTGCTGGTTTTCCACT	RT-PCR primer	CDK4	MYC	Copied from MYC primers in same paper
Gene	29427737	CDH1	miR-139-5p	CAGUACUUUUGUGUAGUACAA	siRNA	miR-139-5p	Non-targeting	Copied from NC inhibitor sequence in the same paper
C+G	24423412	CD44	miR-34a	CAACCGCAATGGAGGCTATG	RT-PCR primer	HGF	NOTCH2	Copied from NOTCH2 Forward primer in the same paper
Oncology Reports	25017049	NRF2	N/A	CCACTGGTTTCTGACTGGATGT	RT-PCR primer	GAPDH	NRF2	Copied from NRF2 primer in the same paper
Gene	23266808	NUCB2	N/A	TTTCACCTCATTCCACCTCA	RT-PCR primer	NUCB2 Exon 3 Forward	NUCB2 Exon 3 Reverse	Copied from NUCB2 Exon3 Reverse primer in the same paper
Oncology Reports	25975960	NPLD	N/A	TTTGGCTCCCGCACAATGT	RT-PCR primer	CERS1	CERS6	Copied from primers for CERS6 in the same paper
Oncology Reports	25975960	NPLD	N/A	AAAAGCGAGATAGAGGTCCTCA	RT-PCR primer	CERS1	CERS6	Copied from primers for CERS6 in the same paper
Oncology Reports	26530130	N/A	PRNCR1	CCAGATTCCAAGGGCTGATA	RT-PCR primer	ACTB	PRNCR1	Copied from PRNCR1 primers in the same paper
Oncology Reports	26530130	N/A	PRNCR1	GATGTTTGGAGGCATCTGGT	RT-PCR primer	ACTB	PRNCR1	Copied from PRNCR1 primers in the same paper
C+G	26166038	SMURF2	miR-15b	CGATGGCTGTTAGCAGCTTTTC	RT-PCR primer	TGFβ1	SMURF2	Copied from SMURF2 sequence in the same paper
Gene	28122267	VEGF	N/A	GATCCGCATAATCTGCATGGT	RT-PCR primer	GAPDH	VEGFA	Copied from VEGFA reverse primer in the same paper
Gene	28122267	VEGF	N/A	GATCCGCATAATCTGCATGGT	RT-PCR primer	GAPDH	VEGFA	Copied from VEGFA reverse primer in the same paper
Gene	23266643	YWHAE	N/A	TGGAACTCCGTACTGTAGCA	RT-PCR primer	YWHAE Exon 4	YWHAE Exon 5	Copied from YHAE Exon 5 primer in the same paper
C+G	31632081	CX43	mIR-218-5p	GGATTTGGTCGTATTGGG	RT-PCR primer	GAPDH (forward)	GAPDH (reverse)	Forward GAPDH sequence is identical to the provided reverse GAPDH sequence
SGK	24604387	KLF8	N/A	GGAGTGTTGGAGAAGTCATATTAC	RT-PCR primer	GAPDH	KLF8	Identical sequence for GAPDH primer used for KLF8 in same paper.
SGK	25323066	KLF8	N/A	GGAGTGTTGGAGAAGTCATATTAC	RT-PCR primer	GAPDH	KLF8	Identical sequence for GAPDH primer used for KLF8 in same paper.
Gene	21549185	SMS1	N/A	ACTCCAATCACGGCTCCAC	RT-PCR primer	SGMS1 Exon 1	SGMS1 Intron	Identified on both GRCh37 and GRCh38
Gene	21549185	SMS1	N/A	TGCCTGGTGTCGGATTGGGGC	RT-PCR primer	SGMS1 Exon 1	SGMS1 Intron	Identified on both GRCh37 and GRCh38
Gene	23831511	KIR2DS1	N/A	CCCACCTTCCCCTCTCTCCAGGCAAATGGG	RT-PCR primer	AAT Exon 2	AAT Exon 3	Identified on both GRCh37 and GRCh38
Gene	23831511	KIR2DS1	N/A	GGGCCTCAGTCCCAACATGGCTAAGAGGTG	RT-PCR primer	AAT Exon 2	AAT Exon 3	Identified on both GRCh37 and GRCh38
Gene	23900199	RDH12	N/A	TATGCAGGTCTGTTACAGG	RT-PCR primer	RDH12 Exon 4	RDH12 Exon 5	Identified on both GRCh37 and GRCh38
Gene	23900199	RDH12	N/A	CCCTGGACATTCTCCACATT	RT-PCR primer	RDH12 Exon 4	RDH12 Exon 5	Identified on both GRCh37 and GRCh38
Gene	24582978	SOX10	N/A	TGTAAAACGACGGCCAGTAGATGGGTTTAGCTGGAGCA	Genomic PCR	SOX10 Exon 1	SOX10 Exon 2	Identified on both GRCh37 and GRCh38
Gene	24582978	SOX10	N/A	CAGGAAACAGCTATGACCAATCCACCCGAAGCTAGAGG	Genomic PCR	SOX10 Exon 1	SOX10 Exon 2	Identified on both GRCh37 and GRCh38
Gene	24582978	SOX10	N/A	TGTAAAACGACGGCCAGTTCTCACCCTCCAGCCCATGA	Genomic PCR	SOX10 Exon 2	SOX10 Exon 3	Identified on both GRCh37 and GRCh38
Gene	24582978	SOX10	N/A	CAGGAAACAGCTATGACCTGCCATCCAGCCATCTCCTG	Genomic PCR	SOX10 Exon 2	SOX10 Exon 3	Identified on both GRCh37 and GRCh38
Gene	24582978	SOX10	N/A	TGTAAAACGACGGCCAGTCCCGACTCATGCTGCCAAA	Genomic PCR	SOX10 Exon 3	SOX10 Exon 4	Identified on both GRCh37 and GRCh38
Gene	24582978	SOX10	N/A	CAGGAAACAGCTATGACCCCCGACCTGTCAGCCTCTTCA	Genomic PCR	SOX10 Exon 3	SOX10 Exon 4	Identified on both GRCh37 and GRCh38
Gene	28109853	ESR1	N/A	GAGGAGGACACGCAAAGCCAC	Genomic PCR	ESR1 (RS2228480)	Non-targeting	If "GAC" and "ACG" were swapped (GAGGAGGACACGCAAAGCCAC), the primer would be targeting ESR1, as per Sobti et al., 2012
Oncology Reports	24402122	IK6	N/A	GGAAGCATCAATCGGACTG	RT-PCR primer	MMP2	Non-targeting	If there is an extra A (GGAAGCATCAAATCGGACTG) targets MMP2 in Rattus norvegicus
Oncology Reports	29767245	PDL1	miR-142-5p	AACTCCAGCTGGTCCTTAG	RT-PCR primer	miR-142-5p	Pri-miR-143/145	miR-142 primers identical to Pri-miR-143/145 primers used in [PMID: 21673106]
Oncology Reports	29767245	PDL1	miR-142-5p	TCTTGAACCCTCATCCTGT	RT-PCR primer	miR-142-5p	Pri-miR-143/145	miR-142 primers identical to Pri-miR-143/145 primers used in [PMID: 21673106]
Oncology Reports	30066895	FOXM1	miR-320a	GAGGUCGGUCUUGCGTTGATAGA	RT-PCR primer	miR-320a	Non-targeting	miR-320a primers identical to primers in [PMID: 26483346] used as a scrambled control
Oncology Reports	30066895	FOXM1	miR-320a	ACGGGUGCGAUUUCTGTGTGAGA	RT-PCR primer	miR-320a	miR-342 antisense	miR-320a primers identical to primers in [PMID: 26483346] used as a miR-342-3p AS
Oncology Reports	29328486	TRAF5	N/A	UUUGUACUACACAAAAGUACUG	siRNA	miR-873 Negative Control	ARX	NC siRNA is a verified NT by ThermoFisher (cel-miR-239b-5p)
SGK	27488539	MACC1	N/A	AAAGACAGAAGGAGAAAGGAA	siRNA	Non-targeting	MACC1	Non-Targeting siRNA sequence is identical to the provided MACC1 siRNA sequence in same paper
Oncology Reports	24700142	SOX2	N/A	TGGCAAFTCGGCTTCTGTC	RT-PCR primer	MMP2	Non-targeting	Original/intended sequence appears to be: TGGCAAGTACGGCTTCTGTC
C+G	25888377	FBXW7	miR-223	CGACGCGTTATTGCGCCCCCATCAGCACT	RT-PCR primer	miR-223	miR-223	Primer does not bind to provided miR-223 RT primer
Oncology Reports	25109282	RASSF5	N/A	TTAGGAAAGAGGAATATTTTAT	RT-PCR primer	RASSF5	LOC112268439	Primers for RASSF5 are actually for methylated RASSF5 primers, not RT-PCR, identical to primers used in [PMID: 22695170]
Oncology Reports	25109282	RASSF5	N/A	TAAACCTTCAACCCTACCTCTTTC	RT-PCR primer	RASSF5	Non-targeting	Primers for RASSF5 are actually for methylated RASSF5 primers, not RT-PCR, identical to primers used in [PMID: 22695170]
C+G	30638935	KLF6	mIR-342-3p	GGCGTCCCCCTACCCTGTCATCC	RT-PCR primer	SOX6	PLCD1	Primers for SOX6 are claimed by authors to be taken from [PMID 21084391], that also described incorrect SOX6 primers targeting PLCD1
C+G	30638935	KLF6	mIR-342-3p	TGCTGCACACGGCTCCTCACTG	RT-PCR primer	SOX6	PLCD1	Primers for SOX6 are claimed by authors to be taken from [PMID 21084391], that also described incorrect SOX6 primers targeting PLCD1
Gene	28764977	BORIS	N/A	CCCAAAACAACCCATACTCTTAA	RT-PCR primer	CTCFL	GABRB2	Primers identical to primers used in [PMID 21495859], used as primers for methylated CTCFL
Gene	28764977	BORIS	N/A	GTGTTTTTTTTGGGGTTTTTTTTAT	RT-PCR primer	CTCFL	VPS13C	Primers identical to primers used in [PMID 21495859], used as primers for methylated CTCFL
Gene	22692007	MYD88	N/A	GCGTGGATGCCGCATATGAAGTTA	RT-PCR primer	MMP1	MMP3	Provided Human 18S NCBI accession no. in the same table is actually Bovine 18S NCBI accession no.
Gene	22692007	MYD88	N/A	CATCCTGTTGTTGCTGTGGCTGAT	RT-PCR primer	MMP1	TIMP1	Provided Human 18S NCBI accession no. in the same table is actually Bovine 18S NCBI accession no.
Oncology Reports	24402230	CCNE1	miR-195-5p	UCACAACCUCCUAGAAAGAGUAGA	siRNA	Non-targeting	GALNT17	Reagent is designed to target C. elegans and is a verified non-targeting siRNA (ThermoFisher: MH10867)
Gene	23481307	BTD	N/A	GTTGATCAAGTGACACCCAG	RT-PCR primer	BTD Exon 4 Forward	BTD Exon 4 Reverse	Forward primer is simply the reverse complement of the reverse primer.
C+G	30117016	WNT5A	mIR-129-5p	AGTGCGTGTCGTGGAGT	RT-PCR primer	miR-129	Non-targeting	Reverse miR primer is used as a forward miR-129 primer in other articles
SGK	25322973	PP5	N/A	GCGGAGGGTTTGAAAGAATATCTCGAGATATTCTTTCAAACCCTCCGCTTTTTT	shRNA	Non-targeting	TPD52L2	Sequence A (see Byrne & Labbé 2017)
SGK	25409460	RPS15A	N/A	GCGGAGGGTTTGAAAGAATATCTCGAGATATTCTTTCAAACCCTCCGCTTTTTT	shRNA	Non-targeting	TPD52L2	Sequence A (see Byrne & Labbé 2017)
SGK	25496438	GPR137	N/A	GCGGAGGGTTTGAAAGAATATCTCGAGATATTCTTTCAAACCCTCCGCTTTTTT	shRNA	Non-targeting	TPD52L2	Sequence A (see Byrne & Labbé 2017)
SGK	25524330	GPR137	N/A	GCGGAGGGTTTGAAAGAATATCTCGATATTCTTTCAAACCCTCCGCTTTTTT	shRNA	Non-targeting	TPD52L2	Sequence A (see Byrne & Labbé 2017)
SGK	25629696	TPD52L2	N/A	GCGGAGGGTTTGAAAGAATATCTCGAGATATTCTTTCAAACCCTCCGCTTTTTT	shRNA	Non-targeting	TPD52L2	Sequence A (see Byrne & Labbé 2017)
SGK	25643992	MYO6	N/A	GCGGAGGGTTTGAAAGAATATCTCGAGATATTCTTTCAAACCCTCCGCTTTTTT	shRNA	Non-targeting	TPD52L2	Sequence A (see Byrne & Labbé 2017)
SGK	25703929	MYO6	N/A	GCGGAGGGTTTGAAAGAATATCTCGAGATATTCTTTCAAACCCTCCGCTTTTTT	shRNA	Non-targeting	TPD52L2	Sequence A (see Byrne & Labbé 2017)
SGK	25796168	PP5	N/A	GCGGAGGGTTTGAAAGAATATCTCGAGATATTCTTTCAAACCCTCCGCTTTTTT	shRNA	Non-targeting	TPD52L2	Sequence A (see Byrne & Labbé 2017)
SGK	25833696	RPS15A	N/A	GCGGAGGGTTTGAAAGAATATCTCGAGATATTCTTTCAAACCCTCCGCTTTTTT	shRNA	Non-targeting	TPD52L2	Sequence A (see Byrne & Labbé 2017)
SGK	25889525	USP39	N/A	GCGGAGGGTTTGAAAGAATATCTCGAGATATTCTTTCAAACCCTCCGCTTTTTT	shRNA	Non-targeting	TPD52L2	Sequence A (see Byrne & Labbé 2017)
SGK	25932170	TPD52L2	N/A	GCGGAGGGTTTGAAAGAATATCTCGAGATATTCTTTCAAACCCTCCGCTTTTTT	shRNA	Non-targeting	TPD52L2	Sequence A (see Byrne & Labbé 2017)
SGK	26056476	ICT1	N/A	GCGGAGGGTTTGAAAGAATATCTCGAGATATT CTTTCAAACCCTCCGCTTTTTT	shRNA	Non-targeting	TPD52L2	Sequence A (see Byrne & Labbé 2017)
SGK	26186090	ICT1	N/A	GCGGAGGGTTTGAAAGAATATCTCGAGATATTCTTTCAAACCCTCCGCTTTTTT	shRNA	Non-targeting	TPD52L2	Sequence A (see Byrne & Labbé 2017)
SGK	26300649	PP4R1	N/A	GCGGAGGGTTTGAAAGAATATCTCGAGATATTCTTTCAAACCCTCCGCTTTTTT	shRNA	Non-targeting	TPD52L2	Sequence A (see Byrne & Labbé 2017)
SGK	26303214	USP39	N/A	GCGGAGGGTTTGAAAGAATATCTCGAGATATTCTTTCAAACCCTCCGCTTTTTT	shRNA	Non-targeting	TPD52L2	Sequence A (see Byrne & Labbé 2017)
SGK	26407123	MYO6	N/A	GCGGAGGGTTTGAAAGAATATCTCGAGATATTCTTTCAAACCCTCCGCTTTTTT	shRNA	Non-targeting	TPD52L2	Sequence A (see Byrne & Labbé 2017)
SGK	26472971	PP4R1	N/A	GCGGAGGGTTTGAAAGAATATCTCGAGATATTCTTTCAAACCCTCCGCTTTTTT	shRNA	Non-targeting	TPD52L2	Sequence A (see Byrne & Labbé 2017)
SGK	26550235	TCTN1	N/A	GCGGAGGGTTTGAAAGAATATCTCGAGATATTCTTTCAAACCCTCCGTTTTTT	shRNA	Non-targeting	TPD52L2	Sequence A (see Byrne & Labbé 2017)
SGK	26835714	USP39	N/A	GCGGAGGGTTTGAAAGAATATCTCGAGATATTCTTTCAAACCCTCCGCTTTTTT	shRNA	Non-targeting	TPD52L2	Sequence A (see Byrne & Labbé 2017)
SGK	26844847	TCTN1	N/A	GCGGAGGGTTTGAAAGAATATCTCGAGATATTCTTTCAAACCCTCCGCTTTTTT	shRNA	Non-targeting	TPD52L2	Sequence A (see Byrne & Labbé 2017)
SGK	26870184	PP5	N/A	GCGGAGGGTTTGAAAGAATATCTCGAGATATTCTTTCAAACCCTCCGCTTTTTT	shRNA	Non-targeting	TPD52L2	Sequence A (see Byrne & Labbé 2017)
SGK	26937209	MYO6	N/A	GCGGAGGGTTTGAAAGAATATCTCGAGATATTCTTTCAAACCCTCCGCTTTTTT	shRNA	Non-targeting	TPD52L2	Sequence A (see Byrne & Labbé 2017)
SGK	27035327	RPS15A	N/A	GCGGAGGGTTGAAAGAATATCTCGAGATATTCTTTCAAACCCTCCGCTTTTTT	shRNA	Non-targeting	TPD52L2	Sequence A (see Byrne & Labbé 2017)
SGK	27044563	MYO6	N/A	GCGGAGGGTTTGAAAGAATATCTCGAGATATTCTTTCAAACCCTCCGCTTTTTT	shRNA	Non-targeting	TPD52L2	Sequence A (see Byrne & Labbé 2017)
SGK	27130037	RPS15A	N/A	GCGGAGGGTTTGAAAGAATATCTCGAGATATTCTTTCAAACCCTCCGCTTTTTT	shRNA	Non-targeting	TPD52L2	Sequence A (see Byrne & Labbé 2017)
SGK	27175747	USP39	N/A	GCGGAGGGTTTGAAAGAATATCTCGAGATATTCTTTCAAACCCTCCGCTTTTTT	shRNA	Non-targeting	TPD52L2	Sequence A (see Byrne & Labbé 2017)
SGK	27755948	PP5	N/A	GCGGAGGGTTTGAAAGAATATCTCGAGATATTCTTTCAAACCCTCCGCTTTTTT	shRNA	Non-targeting	TPD52L2	Sequence A (see Byrne & Labbé 2017)
SGK	30569143	RPS15A	N/A	GCGGAGGGTTTGAAAGAATATCTCGAGATATTCTTTCAAACCCTCCGCTTTTTT	shRNA	Non-targeting	TPD52L2	Sequence A (see Byrne & Labbé 2017)
SGK	IJCEM0020647	RPS15A	N/A	GCGGAGGGTTTGAAAGAATATCTCGAGATATTCTTTCAAACCCTCCGCTTTTTT	shRNA	Non-targeting	TPD52L2	Sequence A (see Byrne & Labbé 2017)
SGK	IJCEM0021606	PP4R1	N/A	GCGGAGGGTTTGAAAGAATATCTCGAGATATTCTTTCAAACCCTCCGCTTTTTT	shRNA	Non-targeting	TPD52L2	Sequence A (see Byrne & Labbé 2017)
SGK	27755948	PP5	N/A	GCGGAGGGTTTGAAAGAATATCTCGAGATATTCTTTCAAACCCTCCGCTTTTTT	RT-PCR primer	ACTB	TPD52L2	Sequence A (see Byrne & Labbé 2017)/shRNA sequence used as RT-PCR primer, only 1 primer provided.
SGK	24714960	NOB1	N/A	CCGGGCTGAACAATTTCAGTCATTTCTCGAGAAATGACTGAAATTGTTCAGCTTTTTG	shRNA	NOB1	PNO1	Sequence B (see Byrne & Labbé 2017)
SGK	22901129	NOB1	N/A	CTAGCCCGGCCAAGGAAGTGCAATTGGTTTTTTGTTAAT-3	shRNA	Non-targeting	NOB1	Sequence D (see Byrne & Labbé 2017)
SGK	25262828	TPD52L2	N/A	CTAGCCCGGCCAAGGAAGTGCAATTGCATACTCGAGTATGCAATTGCACTTCCTTGGTTTTTTGTTAAT	shRNA	Non-targeting	NOB1	Sequence D (see Byrne & Labbé 2017)
SGK	25301753	GPR137	N/A	CTAGCCCGGCCAAGGAAGTGCAATTGCATACTCGAGTATGCAATTGCACTTCCTTGGTTTTTGTTAAT	shRNA	Non-targeting	NOB1	Sequence D (see Byrne & Labbé 2017)
SGK	25471990	GPR137	N/A	CTAGCCCGGCCAAGGAAGTGCAATTGCATACTCGAGTATGCAATTGCACTTCCTTGGTTTTTTGTTAAT	shRNA	Non-targeting	NOB1	Sequence D (see Byrne & Labbé 2017)
SGK	25746840	TPD52L2	N/A	CTAGCCCGGCCAAGGAAGTGCAATTGCATACTCGAGTATGCAATTGCACTTCCTTGGTTTTTTGTTAAT	shRNA	Non-targeting	NOB1	Sequence D (see Byrne & Labbé 2017)
Gene	29702185	COL5A1	N/A	CAGAGGGAGUGGGAGCCAAUAAUUA	siRNA	Non-targeting	FGFR1	Sequence is identical to sequence in [PMID: 21320502] that studied mice, and employed the reagent as a negative control.
C+G	29615098	TFAP2C	mIR-10a-5p	UACCCUGUAGAUCCGAAUUUGUG	siRNA	Non-targeting	miR-10a	Sequence is identical to the provided miR-10a antisense in the same table.
miR-145	30694767	SOX2	miR-145	GCGAGCACAGAATTAATACGAC	RT-PCR primer	RNU6	Possible universal reverse primer	Sequence is used as a forward primer, no reverse sequence is provided in the supplementary table.
C+G	28956120	WIF1	miR-181c	TTATTATTAGTATTTAGTTAAGTTT	RT-PCR primer	WIF1	NDUFV2	Sequences are identical to primers used in [PMID 24853424], that were used as a primer for bisulfite-modified genomic DNA, upstream of the WIF1 promoter region.
C+G	26758190	A20	miR-125a	ATTCCCCAGGTGTGTGGTT	RT-PCR primer	miR-125a	pri-miR-125a	Sequences are identical to pri-miR-125a primers in [PMID 19881956]
Gene	29738836	IL12B	N/A	CGCGAACGAAGGAAGTGAGTCA	Genomic PCR	IL12B	NME1	Sequences do not appear to bind to IL12B (NG_009618.1)
Gene	29738836	IL12B	N/A	GCCGCCAGCACCCGAAAC	Genomic PCR	IL12B	NME1	Sequences do not appear to bind to IL12B (NG_009618.1)
Gene	29253611	TGF-β1	miR-429	CAGTGCCAGCCTCGTCTCAT	RT-PCR primer	GAPDH	CPXM2	Target GAPDH in Rattus norvegicus
Gene	28163094	DLL1	miR-130b-3p	AGATGTGATCAGCAAGCAG	RT-PCR primer	ACTB	Non-targeting	Targets Rattus rattus ACTB (PMID: 21085804)
C+G	31037158	HOXB13	N/A	GGAGAATGCGAAGCTGTACC	RT-PCR primer	ABCG1	Non-targeting	Targets ABCG1 in Arvicanthis niloticus
C+G	31037158	HOXB13	N/A	GGAGGCGGTTTTTACCTCTC	RT-PCR primer	ABCG1	Non-targeting	targets ABCG1 in Mus caroli
Oncology Reports	26503358	CAV1	N/A	AGGCCAACCGTGAAAAGATG	RT-PCR primer	ACTB	ACTBP11	Targets ACTB in Cricetus cricetus
C+G	23466500	PTEN	miR-21	CCCATACCCACCATCACACC	RT-PCR primer	ACTB	MARK4	Targets ACTB in Huso huso/ Rattus norvegicus
Oncology Reports	25592200	PPARγ	N/A	CTAAGGCCAACCGTGAAAAG	RT-PCR primer	ACTB	OVGP1	Targets ACTB in Mus musculus
Oncology Reports	26503358	CAV1	N/A	TGGCGTGAGGGAGAGCATAG	RT-PCR primer	ACTB	Non-targeting	Targets ACTB in Mus musculus
Oncology Reports	26531153	TCEB2	N/A	TACCACAGGCATTGTGATGG	RT-PCR primer	ACTB	B3GNT3	Targets ACTB in Mus musculus
Oncology Reports	25998224	ILK	N/A	GTTGCCCTGAGGCTCTTTTCCA	RT-PCR primer	ACTB	Non-targeting	Targets ACTB in Mus musculus
Oncology Reports	26352729	IL-17A	N/A	TAAAACGCAGCTCAGTAACAGTCCG	RT-PCR primer	ACTB	Non-targeting	Targets ACTB in Mus musculus
Oncology Reports	26397740	ESR1	N/A	TAAAACGCAGCTCAGTAACAGTCC	RT-PCR primer	ACTB	Non-targeting	Targets ACTB in Mus musculus
Oncology Reports	27572934	PGAM1	N/A	CGTTGACATCCGTAAAGACC	RT-PCR primer	ACTB	Non-targeting	Targets ACTB in Mus musculus
Oncology Reports	28339080	CCR7	N/A	GAAAGGGTGTAAAACGCAGC	RT-PCR primer	ACTB	Non-targeting	Targets ACTB in Mus musculus
Oncology Reports	25962360	PIK3R1	miR-128-3p	GCAGCTCAGTAACAGTCCGC	RT-PCR primer	ACTB	Non-targeting	Targets ACTB in Rattus norvegicus
Oncology Reports	28098912	MRP1	miR-9	ACGGTCAGGTCATCACTATC	RT-PCR primer	ACTB	Non-targeting	Targets ACTB in Rattus norvegicus
Oncology Reports	27572934	PGAM1	N/A	TAGAGCCACCAATCCACACA	RT-PCR primer	ACTB	Non-targeting	Targets ACTB in Rattus norvegicus
C+G	23466500	PTEN	miR-21	CACCCGCGAGTACAACCTTC	RT-PCR primer	ACTB	Non-targeting	Targets ACTB in Rattus rattus
miR-145	25248370	ERBB3	miR-145	CGCTCATTGCCGATAGTG	RT-PCR primer	ACTB	ACTC	Targets ACTB in Rattus rattus
Gene	25284510	VEGF111B	N/A	CCAACCGTGAAAAGATGACC	RT-PCR primer	ACTB	ACTBL2	targets ACTB in Rattus rattus
miR-145	25474488	IGF1R	miR-145	CGCTCATTGCCGATAGTG	RT-PCR primer	GAPDH	ACTC	Targets ACTB in Rattus rattus
Oncology Reports	27959430	PAI	N/A	CCGGACTCATCGTACTCCTG	RT-PCR primer	ACTB	Non-targeting	Targets ACTB in Rattus rattus
Oncology Reports	29658599	N/A	hsa_circ_0126897_CBC1	AGGCATACAGGGACAACACA	RT-PCR primer	ACTB	Non-targeting	Targets ACTB in Rattus rattus
Oncology Reports	25592200	PPARγ	N/A	AACACAGCCTGGATGGCTAC	RT-PCR primer	ACTB	Non-targeting	Targets ACTB in Rattus rattus
Oncology Reports	26985864	FASN	N/A	GTGGGCCGCTCTAGGCACCAA	RT-PCR primer	ACTB	Non-targeting	Targets ACTB in Sus scrofa
Oncology Reports	25242535	ADAM10	N/A	TCTGTAAAGTTGGGCTTGGG	RT-PCR primer	ADAM10	Non-targeting	Targets ADAM10 in Mus musculus
Oncology Reports	29039609	GPX	N/A	CTAACCCCGTGAATGGACAGA	RT-PCR primer	SOD	Non-targeting	Targets allele Sod3:tm1a(KOMP)Wtsi in Mus musculus
Oncology Reports	26151179	AQP1	N/A	TAGCTCATCCACACGTGCTC	RT-PCR primer	AQP1	Non-targeting	Targets AQP1 in Rattus norvegicus
Oncology Reports	26151179	AQP1	N/A	CTTACCTCCAGGACCCTTCC	RT-PCR primer	AQP1	TTC39C	Targets AQP1 in Rattus norvegicus
miR-145	30134837	SOX11	miR-145	GGAAAGCTGTGGCGTGAT	RT-PCR primer	GAPDH	CATSPERB	Targets Arvicanthis niloticus GAPDH
Oncology Reports	24626574	c-myc	N/A	CAAAGCCTCCAAAATTCAGC	RT-PCR primer	ATG7	Non-targeting	Targets ATG7 in Drosophila melanogaster
Oncology Reports	30106439	BCL2	N/A	CGGCGAATTGGAGATGAACTG	RT-PCR primer	BAX	CADPS2	Targets BAX in Mus caroli
Oncology Reports	30106439	BCL2	N/A	AGCAAAGTAGAAGAGGGCAACC	RT-PCR primer	BAX	Non-targeting	Targets BAX in Mus musculus
Oncology Reports	26352531	N/A	CSP3	AAGTAGAAGAGGGCAACCAC	RT-PCR primer	BAX	OR4E2	Targets BAX in Mus musculus
Oncology Reports	25230779	CD133	N/A	GTTGCCCTCTTCTACTTTG	RT-PCR primer	BAX2	Non-targeting	Targets BAX in Mus musculus (doi: 10.1097/01.EHX.0000508456.99217.6e)
Oncology Reports	25230779	CD133	N/A	AGCCACCCTGGTCTTG	RT-PCR primer	BAX2	Non-targeting	Targets BAX in Mus musculus (doi: 10.1097/01.EHX.0000508456.99217.6e)
SGK	27478926	KLF8	N/A	TCCTGCACCCCAGAGCGGAT	RT-PCR primer	Survivin	MICAL3	Targets BIRC5 in Rattus norvegicus
Oncology Reports	29749531	BMF	miR-125b	CCCATAAGCCAGGAAGACAA	RT-PCR primer	BMF	Non-targeting	Targets BMF in Mus musculus, primers possibly from PMID 23618904
Oncology Reports	29749531	BMF	miR-125b	CTGAAGCTTTCTGGCGATTCT	RT-PCR primer	BMF	Non-targeting	Targets BMF in Mus musculus, primers possibly from PMID 23618904
Oncology Reports	30106439	BCL2	N/A	ATGGACAACAACGAAACCTCCGTG	RT-PCR primer	CASP3	Non-targeting	Targets CASP3 in Rattus norvegicus
Oncology Reports	30106439	BCL2	N/A	CCACTCCCAGTCATTCCTTTTAGTG	RT-PCR primer	CASP3	OLA1	Targets CASP3 in Rattus norvegicus
Oncology Reports	26782095	RBM5	N/A	GAAACCTCCGTGGATTCAAA	RT-PCR primer	CASP3	Non-targeting	Targets CASP3 in Rattus norvegicus
Oncology Reports	26782095	RBM5	N/A	AGCCCATTTCAGGGTAATC	RT-PCR primer	CASP3	Non-targeting	Targets CASP3 in Rattus norvegicus
Oncology Reports	28656228	N/A	CCAT2	GCCACCTTCCGGTTAACACGA	RT-PCR primer	CASP3	Non-targeting	Targets CASP3 in Rattus norvegicus
Oncology Reports	28656228	N/A	CCAT2	GCACTGGAATGTCAGCTCGCA	RT-PCR primer	CASP3	SLCO5A1	Targets CASP3 in Rattus norvegicus
Oncology Reports	26352531	N/A	CSP3	AGAAAGATAGCAGCAGTGCCTCA	RT-PCR primer	CASP6	Non-targeting	Targets CASP6 in Xenopus Tropicalis
Oncology Reports	26352531	N/A	CSP3	ATTGCCAGTAGAAGTCTTCATGGTT	RT-PCR primer	CASP6	Non-targeting	Targets CASP6 in Xenopus Tropicalis
Oncology Reports	25591548	IL-18	N/A	TGAGCCACGGAGAAGAGAAT	RT-PCR primer	CASP7	Non-targeting	Targets CASP7 in Rattus norvegicus
Oncology Reports	25591548	IL-18	N/A	TTTGCTTACTCCACGGTTCC	RT-PCR primer	CASP7	Non-targeting	Targets CASP7 in Rattus norvegicus
Oncology Reports	27277541	MG132	N/A	CGACCTTTGGTAGGCCAATC	RT-PCR primer	CASP8	Non-targeting	Targets CASP8 in Mus musculus
Oncology Reports	27277541	MG132	N/A	GCCAATTTGTATTGCCCAACTAT	RT-PCR primer	CASP8	Non-targeting	Targets CASP8 in Mus musculus
Oncology Reports	26531053	p21	N/A	GTCACTGGGGGTAGGCAAACT	RT-PCR primer	CASP9	Non-targeting	Targets CASP9 in Mus musculus
Oncology Reports	26782095	RBM5	N/A	AAGTCCCTTTCGCAGAAACAG	RT-PCR primer	CASP9	Non-targeting	Targets CASP9 in Mus musculus
Oncology Reports	30106439	BCL2	N/A	GGCCCTTCCTCGCTTCATCTC	RT-PCR primer	CASP9	Non-targeting	Targets CASP9 in Rattus norvegicus
Oncology Reports	30106439	BCL2	N/A	GGTCCTTGGGCCTTCCTGGTAT	RT-PCR primer	CASP9	NTRK3	Targets CASP9 in Rattus norvegicus
Oncology Reports	26782095	RBM5	N/A	TCCTGGTACATCGAGACCTTG	RT-PCR primer	CASP9	Non-targeting	Targets CASP9 in Rattus norvegicus
Oncology Reports	28765951	p38	N/A	TGGCCTCACAAAGCACATGA	RT-PCR primer	CCNB1	Non-targeting	Targets CCNB1 in Rattus norvegicus
Oncology Reports	28765951	p38	N/A	GCTGTGCCAGCGTGCTAATC	RT-PCR primer	CCNB1	Non-targeting	Targets CCNB1 in Rattus norvegicus
Oncology Reports	27840970	CKIP-1	N/A	TGCTACCGCACAACGCA	RT-PCR primer	CCND1	Non-targeting	Targets CCND1 in Mus musculus
Oncology Reports	27840970	CKIP-1	N/A	TCAATCTGTTCCTGGCAGGC	RT-PCR primer	CCND1	Non-targeting	Targets CCND1 in Mus musculus
Oncology Reports	26782095	RBM5	N/A	AAAGGTCTGTGCATGTTTGC	RT-PCR primer	CCND1	Non-targeting	Targets CCND1 in Rattus norvegicus
Oncology Reports	26782095	RBM5	N/A	AGTTGCTGCAAATGGAACTG	RT-PCR primer	CCND1	Non-targeting	Targets CCND1 in Rattus rattus
Oncology Reports	28393222	RIP140	N/A	CCAGGCTCTGATGATGGACT	RT-PCR primer	CD206	ZNF782	Targets CD206 in Mus musculus
Oncology Reports	29048674	FOXQ1	miR-345	CACCTGGAGAGAGGCCATGT	RT-PCR primer	CDH1	CIB2	Targets CDH1 in Mus musculus
Oncology Reports	29048674	FOXQ1	miR-345	TGGGAAACATGAGCAGCTCT	RT-PCR primer	CDH1	KAT2B	Targets CDH1 in Mus musculus
Oncology Reports	29048674	FOXQ1	miR-345	TACACCGTGCCGTCCTCGTC	RT-PCR primer	CDH2	LLGL2	Targets CDH2 in Mus musculus
Oncology Reports	26782095	RBM5	N/A	TTTGATCTCATTGGATTGCC	RT-PCR primer	CDK4	Non-targeting	Targets CDK4 in Mus musculus
Oncology Reports	28498395	STAT3	miR-1299	CAGAGCTCTTAGCCGAGCGT	RT-PCR primer	CDK4	Non-targeting	Targets CDK4 in Mus musculus
Oncology Reports	27573572	SENP1	N/A	ACCTCTCAGGGCCGAAAAC	RT-PCR primer	CDKN1A	Non-targeting	Targets CDKN1A in Mirounga leonina
Oncology Reports	27573572	SENP1	N/A	CAGAGGACACACACTTGGTAGA	RT-PCR primer	CDKN1B	Non-targeting	Targets CDKN1B in Canis lupus
Oncology Reports	27573572	SENP1	N/A	TCTTTTGTTTTGAGGAGAGGAA	RT-PCR primer	CDKN1B	NRG3	Targets CDKN1B in Canis lupus
Oncology Reports	27840970	CKIP-1	N/A	AACACCTCCTGACTGTTTTCTC	RT-PCR primer	CKIP1	CACNA1C	Targets CKIP1 in Mus musculus
Oncology Reports	27035791	MMP9	N/A	TACAAGCAGTGGCAAAGGC	RT-PCR primer	COX2	Non-targeting	Targets COX2 in Mus musculus
Oncology Reports	24220687	MMP9	N/A	TACAAGCAGTGGCAAAGGC	RT-PCR primer	COX2	RGS12	Targets COX2/PTGS2 in Mus musculus
Oncology Reports	25405520	JAK2	N/A	CCCCCACAGTCAAAGACACT	RT-PCR primer	COX2	Non-targeting	Targets COX2/PTGS2 in Mus musculus
Oncology Reports	25405520	JAK2	N/A	CTCATCACCCCACTCAGGAT	RT-PCR primer	COX2	Non-targeting	Targets COX2/PTGS2 in Mus musculus
Oncology Reports	25846394	PI3K	N/A	GGAGAAGGAGCAGGAGAATGA	RT-PCR primer	CHOP	DACH2	Targets DDIT3 (CHOP) in Rattus norvegicus
Oncology Reports	25846394	PI3K	N/A	AGACAGACAGGAGGTGATGC	RT-PCR primer	CHOP	Non-targeting	Targets DDIT3 (CHOP) in Rattus norvegicus
Oncology Reports	28112358	CASP8	N/A	GCCAGGTAGCCTTCCTCAGACAA	RT-PCR primer	DNMT1	DUSP9	Targets DNMT1 in Rattus norvegicus
Oncology Reports	28112358	CASP8	N/A	GCTGGCCACCTGGAGGACTTC	RT-PCR primer	DNM3A	MAD2LIBP	Targets DNMT3A in Rattus norvegicus
Oncology Reports	28112358	CASP8	N/A	AGACTGGCTCTGTGCAGATTG	RT-PCR primer	DNMT3B	miR-17HG	Targets DNMT3B in Rattus norvegicus
Oncology Reports	28112358	CASP8	N/A	AGTGGGTATGAGGACTGTATCAT	RT-PCR primer	DNMT3B	Non-targeting	Targets DNMT3B in Rattus norvegicus
C+G	20371173	N/A	N/A	CCCCGCCCCTAGTTAGAGG	RT-PCR primer	EPHA2	Non-targeting	Targets EPHA2 in Mus Caroli
C+G	20371173	N/A	N/A	GAAAGCAAGAAGCTGGCCC	RT-PCR primer	EPHA2	SLC7A11-AS1	Targets EPHA2 in Mus musculus
miR-145	25248370	ERBB3	miR-145	CTTGCAGACTTCGTGACAGG	RT-PCR primer	ERBB3	Non-targeting	Targets ERBB3 in Mus Musculus
C+G	25824776	EZH2	miR-218	CCGTCCACCTCGGAAAT	RT-PCR primer	EZH2	OBSCN	Targets EZH2 in Marmota flaviventris
Oncology Reports	26985864	FASN	N/A	AGATCCTGGAACGAGAACACGAT	RT-PCR primer	FAS	Non-targeting	Targets FASN (not FAS) in Mus musculus
Oncology Reports	26985864	FASN	N/A	GAGACGTGTCACTCCTGGACTTG	RT-PCR primer	FAS	Non-targeting	Targets FASN (not FAS) in Mus musculus
Oncology Reports	29693175	NF-KB	N/A	TTCATAGCAAGGTACCGGTTG	RT-PCR primer	FGF2	Non-targeting	Targets FGF2 in Mus caroli
Oncology Reports	29512773	TGFB2	mir-199a	GTCCGCTGGGAATAACTTTCCGTA	RT-PCR primer	FOXD3	Non-targeting	Targets FOXD3 in Mus musculus
Oncology Reports	28791406	FOXO1	miR-196a	GGTGATGCTGGTGCTGAGTA	RT-PCR primer	GAPDH	Non-targeting	Targets GAPDH in Arvicanthis niloticus
C+G	30638935	KLF6	mIR-342-3p	TGGCAAAGTGGAGATTGTTG	RT-PCR primer	GAPDH	MARK3	Targets GAPDH in Arvicanthis niloticus, Human GAPDH GenBank Accession provided
Oncology Reports	25738917	RBM5	N/A	GGGTGATGCTGGTGCTGAGTATGT	RT-PCR primer	GAPDH	Non-targeting	Targets GAPDH in Canis lupus
Oncology Reports	25937318	p62	N/A	GGGTGATGCTGGTGCTGAGTATGT	RT-PCR primer	GAPDH	Non-targeting	Targets GAPDH in Canis lupus
Oncology Reports	26782095	RBM5	N/A	GGGTGATGCTGGTGCTGAGTATGT	RT-PCR primer	GAPDH	Non-targeting	Targets GAPDH in Canis lupus
Oncology Reports	N/A	FIGNL1	N/A	TCCCTCAAGATTGTCAGCAA	RT-PCR primer	GAPDH	GAPDHP36	Targets GAPDH in Canis lupus
miR-145	29687853	ESR1	miR-145	CGGCCGTCACGCCACATCTT	RT-PCR primer	GAPDH	Non-targeting	Targets GAPDH in Canis lupus familiaris
Oncology Reports	24213951	CHOP	N/A	GGGCTCATCTGAAGGGTGGTGCTA	RT-PCR primer	GAPDH	KMT5A	Targets GAPDH in Gallus gallus
Oncology Reports	27840958	LASP1	N/A	TATGATGATATCAAGAGGGTAGT	RT-PCR primer	GAPDH	BCL7A	Targets GAPDH in Gallus gallus
Oncology Reports	26323829	FGF11	N/A	GTTGAAGTCGCAGGAGACAAC	RT-PCR primer	GAPDH	Non-targeting	Targets GAPDH in Mus caroli
C+G	21462380	CD133	N/A	TGTTAGTGGGGTCTCGCTCCTG	RT-PCR primer	GAPDH	Non-targeting	Targets GAPDH in Mus musculus
Oncology Reports	25682742	ANUBL1	miR-182	ATTCAACGGCACAGTCAAGG	RT-PCR primer	GAPDH	Non-targeting	Targets GAPDH in Mus musculus
Oncology Reports	25682742	ANUBL1	miR-182	GCAGAAGGGGCGGAGATGA	RT-PCR primer	GAPDH	Non-targeting	Targets GAPDH in Mus musculus
Oncology Reports	26719072	SIK1	mIR-203	ATTCAACGGCACAGTCAAGG	RT-PCR primer	GAPDH	Non-targeting	Targets GAPDH in Mus musculus
Oncology Reports	26719072	SIK1	mIR-203	GCAGAAGGGGCGGAGATGA	RT-PCR primer	GAPDH	Non-targeting	Targets GAPDH in Mus musculus
Oncology Reports	29328452	HIF-1A	N/A	GTGGAGTCATACTGGAACA	RT-PCR primer	GAPDH	Non-targeting	Targets GAPDH in Mus musculus
Oncology Reports	29328452	HIF-1A	N/A	AGTGGCAAAGTGGAGATT	RT-PCR primer	GAPDH	SCIN	Targets GAPDH in Mus musculus
C+G	29990840	Fyn	miR-125a-3p	AGCCCAAGATGCCCTTCAGT	RT-PCR primer	GAPDH	RNF212	Targets GAPDH in Mus musculus
Oncology Reports	26781859	SMC1	N/A	AGGTCGGTGTGAACGGATTTG	RT-PCR primer	GAPDH	Non-targeting	Targets GAPDH in Mus musculus
Oncology Reports	27277541	MG132	N/A	TGTGTCCGTCGTGGATCTGA	RT-PCR primer	GAPDH	Non-targeting	Targets GAPDH in Mus musculus
Oncology Reports	27374817	CD133	N/A	GGAAAGCTGTGGCGTGAT	RT-PCR primer	GAPDH	CATSPERB	Targets GAPDH in Mus musculus
Oncology Reports	27840970	CKIP-1	N/A	AGGTCGGTGTGAACGGATTTG	RT-PCR primer	GAPDH	Non-targeting	Targets GAPDH in Mus musculus
Oncology Reports	28260054	WHSC1	N/A	GGAAAGCTGTGGCGTGAT	RT-PCR primer	GAPDH	CATSPERB	Targets GAPDH in Mus musculus
Oncology Reports	28350138	TRIM14	miR-15b	ATTCAACGGCACAGTCAAGG	RT-PCR primer	GAPDH	Non-targeting	Targets GAPDH in Mus musculus
Oncology Reports	28350138	TRIM14	miR-15b	GCAGAAGGGGCGGAGATGA	RT-PCR primer	GAPDH	Non-targeting	Targets GAPDH in Mus musculus
Oncology Reports	28627703	HMGN5	miR-495	TGTGTCCGTCGTGGATCTGA	RT-PCR primer	GAPDH	Non-targeting	Targets GAPDH in Mus musculus
Oncology Reports	28627703	HMGN5	miR-495	TTGCTGTTGAAGTCGCAGGAG	RT-PCR primer	GAPDH	Non-targeting	Targets GAPDH in Mus musculus
Oncology Reports	29749557	CIC-3	N/A	CACATTGGGGGTAGGAACAC	RT-PCR primer	GAPDH	Non-targeting	Targets GAPDH in Mus musculus
Oncology Reports	30066900	ENOPH1	N/A	CAATGTGTCCGTCGTGGATCT	RT-PCR primer	GAPDH	Non-targeting	Targets GAPDH in Mus musculus
Oncology Reports	25937318	p62	N/A	AAGAATGGGAGTTGCTGTTGAAGT	RT-PCR primer	GAPDH	CA14	Targets GAPDH in Rattus norvegicus
Oncology Reports	26034878	ITGA4	N/A	CCGTATCGGACGCCTGGTTA	RT-PCR primer	GAPDH	Non-targeting	Targets GAPDH in Rattus norvegicus
Oncology Reports	27634022	MTSS1	N/A	GCAAGTTCAACGGCACAG	RT-PCR primer	GAPDH	Non-targeting	Targets GAPDH in Rattus norvegicus
C+G	29990840	Fyn	miR-125a-3p	CCGTGTTCCTACCCCCAATG	RT-PCR primer	GAPDH	Non-targeting	Targets GAPDH in Rattus norvegicus
miR-145	30134837	SOX11	miR-145	AAGGTGGAAGAATGGGAGTT	RT-PCR primer	GAPDH	Non-targeting	Targets GAPDH in Rattus norvegicus
C+G	30257412	HMGB1	miR-1284	GGGTAGAGTCATACTGGAACATG	RT-PCR primer	GAPDH	GAPDHP51	Targets GAPDH in Rattus norvegicus
C+G	30257412	HMGB1	miR-1284	CCTCGTCTCATAGACAAGATGGT	RT-PCR primer	GAPDH	Non-targeting	Targets GAPDH in Rattus norvegicus
Oncology Reports	25738917	RBM5	N/A	AAGAATGGGAGTTGCTGTTGAAGTC	RT-PCR primer	GAPDH	COBL	Targets GAPDH in Rattus norvegicus
Oncology Reports	26782095	RBM5	N/A	AAGAATGGGAGTTGCTGTTGAAGTC	RT-PCR primer	GAPDH	COBL	Targets GAPDH in Rattus norvegicus
Oncology Reports	27374817	CD133	N/A	AAGGTGGAAGAATGGGAGTT	RT-PCR primer	GAPDH	ZNF75A	Targets GAPDH in Rattus norvegicus
Oncology Reports	28260054	WHSC1	N/A	AAGGTGGAAGAATGGGAGTT	RT-PCR primer	GAPDH	ZNF75A	Targets GAPDH in Rattus norvegicus
C+G	30021382	CCND2	miR-373-3p	AAGGTGGAAGAATGGGAGTT	RT-PCR primer	GAPDH	ZNF75A	Targets GAPDH in Rattus norvegicus
Oncology Reports	N/A	FIGNL1	N/A	AGATCCACAACGGATACATT	RT-PCR primer	GAPDH	Non-targeting	Targets GAPDH in Rattus norvegicus
C+G	30021382	CCND2	miR-373-3p	GGAAAGCTGTGGCGTGAT	RT-PCR primer	GAPDH	CATSPERB	Targets GAPDH in Rattus rattus
Oncology Reports	27840958	LASP1	N/A	TGTATCCAAACTCATTGTCATAC	RT-PCR primer	GAPDH	Non-targeting	Targets GAPDH in Trachemys scripta
C+G	20371173	N/A	N/A	TGGATATGATGGTTGGCAAGTG	RT-PCR primer	GLI1	MAPK8	Targets GLI1 in Mus musculus
C+G	20371173	N/A	N/A	ACAGACTCAGGCTCAGGCTTCT	RT-PCR primer	GLI1	DESI1	Targets GLI1 in Mus musculus
Oncology Reports	28075454	GMFG	N/A	CGCGGGAAGTAAAAACAGGC	RT-PCR primer	GMFG	Non-targeting	Targets GMFG in Rattus norvegicus
Oncology Reports	28075454	GMFG	N/A	GGTCTCGTTGAGGTCGTCTG	RT-PCR primer	GMFG	Non-targeting	Targets GMFG in Rattus norvegicus
Oncology Reports	25872572	PDCD10	miR-181b	AAATCTACAGCAATGCTGGCGA	RT-PCR primer	GRIA1	Non-targeting	Targets GRM1 (not GRIA1) in Mus musculus
Oncology Reports	29048643	RASGRP3	N/A	GGTATTTCCCCAACACGCT	RT-PCR primer	HES1	Non-targeting	Targets HES1 in Mus musculus
Oncology Reports	30015944	NOTCH1	miR-449a	ATTCTTGCCCTTCGCCTCTT	RT-PCR primer	GAPDH	Non-targeting	Targets Hes1 in Mus musculus
Oncology Reports	30015944	NOTCH1	miR-449a	AGCGAGAACAATTACCCTGGGCAC	RT-PCR primer	GAPDH	Non-targeting	Targets Hey2 in Mus musculus
Oncology Reports	26707376	uPA	N/A	AAGTCTAGGGATGCAGCA	RT-PCR primer	HIF1A	Non-targeting	Targets HIF1A in Rattus norvegicus
Oncology Reports	25647524	GPER	N/A	AAGTCTAGGGATGCAGCA	RT-PCR primer	HIF1A	Non-targeting	Targets HIF1A in Rattus norvegicus
C+G	30257412	HMGB1	miR-1284	CTTGGTCTCCCCTTTGGGGG	RT-PCR primer	HMGB1	ASB10	Targets HMGB1 in Rattus rattus
Oncology Reports	27748920	HOXD8	miR-520a-3p	GTCTCTCCGTGAGGGCCAGAGT	RT-PCR primer	HOXD8	Non-targeting	Targets HOXD8 in Rattus rattus
Oncology Reports	27278081	HIF-1A	N/A	AGCAGCCATCAAGAGTCTGTC	RT-PCR primer	HSP70	Non-targeting	Targets HSP70 in Rattus norvegicus
Oncology Reports	25846394	PI3K	N/A	TCGGGAAGCAACAGAGAAGG	RT-PCR primer	GRP94	GPR179	Targets HSP90B1 (GRP94) in Rattus norvegicus
Oncology Reports	25846394	PI3K	N/A	TCATCTTCCTTAACCCTCCGC	RT-PCR primer	GRP94	Non-targeting	Targets HSP90B1 (GRP94) in Rattus norvegicus
Oncology Reports	25846394	PI3K	N/A	TCTGCTTGATGTGTGTCCTCTT	RT-PCR primer	GRP78	Non-targeting	Targets HSPA5 (GRP78) in Rattus norvegicus
Oncology Reports	25846394	PI3K	N/A	GTCGTTCACCTTCGTAGACCT	RT-PCR primer	GRP78	Non-targeting	Targets HSPA5 (GRP78) in Rattus norvegicus
Oncology Reports	25998745	IGFR1	N/A	GCATTGTGGATGAGTGTTGC	RT-PCR primer	IGF1	Non-targeting	Targets IGF1 in Mus musculus
Oncology Reports	25998745	IGFR1	N/A	GGCTCCTCCTACATTCTGTA	RT-PCR primer	IGF1	VGLL3	Targets IGF1 in Mus musculus
miR-145	28661070	PDK1	miR-145	TCGCATCTCTTCTATCTGGCCCTGT	RT-PCR primer	mTOR	SLC6A9	Targets IGF1 in Ovis aries
Oncology Reports	28339080	CCR7	N/A	ACAGCCGGGAAGACAATAAC	RT-PCR primer	IL10	Non-targeting	Targets IL10 in Mus musculus
Oncology Reports	28339080	CCR7	N/A	CAGCTGGTCCTTTGTTTGAAAG	RT-PCR primer	IL10	Non-targeting	Targets IL10 in Mus musculus
Oncology Reports	28339080	CCR7	N/A	TACCTCAACCGTTCCACGTC	RT-PCR primer	IL17	Non-targeting	Targets IL17a in Mus musculus
Oncology Reports	28339080	CCR7	N/A	TTTCCCTCCGCATTGACAC	RT-PCR primer	IL17	Non-targeting	Targets IL17a in Mus musculus
Oncology Reports	28339080	CCR7	N/A	GGGATTTTGTCGTTGCTTGT	RT-PCR primer	IL1B	HCN1	Targets IL1B in Rattus norvegicus
Oncology Reports	28339080	CCR7	N/A	CTGTGACTCGTGGGATGATG	RT-PCR primer	IL1B	Non-targeting	Targets IL1B in Rattus norvegicus
Oncology Reports	28440462	TNF-a	N/A	CTGTTAGGAGAGCATTGGAAATTG	RT-PCR primer	IL6	Non-targeting	Targets IL6 in Mus musculus
Oncology Reports	28440462	TNF-a	N/A	ACAAAGCCAGAGTCCTTCAGAGA	RT-PCR primer	IL6	RASGRF2	Targets IL6 in Mus musculus
Oncology Reports	28339080	CCR7	N/A	TGCAAGAGACTTCCATCCAGT	RT-PCR primer	IL6B	COL9A1	Targets IL6B in Mus musculus
Oncology Reports	28339080	CCR7	N/A	GTGAAGTAGGGAAGGCCG	RT-PCR primer	IL6B	Non-targeting	Targets IL6B in Mus musculus
Oncology Reports	26323892	NANOG	N/A	CAAGGAAGGTTTCCGAATGC	RT-PCR primer	KIT	Non-targeting	Targets KIT in Tursiops truncatus
Oncology Reports	24573322	p21	N/A	AAAUAAAGAUGGUGGAAUG	siRNA	lincRNA-p21	IGHMBP2	Targets lincRNA-p21 in Mus musculus
Oncology Reports	24573322	p21	N/A	UGAAAAGAGCCGUGAGCUA	siRNA	lincRNA-p21	Non-targeting	Targets lincRNA-p21 in Mus musculus
Oncology Reports	24573322	p21	N/A	AGUCAAAGGCAAUGAGCAU	siRNA	lincRNA-p21	Non-targeting	Targets lincRNA-p21 in Mus musculus
C+G	28886730	ANXA2	N/A	ACACAATGTGCTGCTGCTTC	RT-PCR primer	MDM2	MBD1	Targets MDM2 in Mus musculus
C+G	28886730	ANXA2	N/A	AGCGCAAAACGACACTTACA	RT-PCR primer	MDM2	Non-targeting	Targets MDM2 in Mus musculus
Oncology Reports	28098896	BMI1	miR-194	GCAGGCTGGAGAGTGTGACTC	siRNA	miR-96	CPS1	Targets miR-183/96/182 transgenic sequence in Mus musculus
Oncology Reports	28098896	BMI1	miR-194	CTGTGGGAAGAGCGCCCTC	siRNA	miR-182	Non-targeting	Targets miR-183/96/182 transgenic sequence in Mus musculus
Oncology Reports	28677798	JAK1	mIR-448	ATGCATGCCACGGGCATATACACT	RT-PCR primer	miR-448	Non-targeting	Targets miR-455 (not miR-448) in Rattus norvegicus
Oncology Reports	26329166	MKP1	N/A	AAGAUAUGCUCGACGCCUU	siRNA	MKP1	Non-targeting	Targets MKP1 in Rattus norvegicus
Oncology Reports	26329166	MKP1	N/A	GGGACGCGCGGTGAAG	RT-PCR primer	MKP1	Non-targeting	Targets MKP1 in Rattus norvegicus in PMID: 17259211
Oncology Reports	26329166	MKP1	N/A	GATCTTGTGCGGTTTTTTGTGG	RT-PCR primer	MKP1	Non-targeting	Targets MKP1 in Rattus norvegicus in PMID: 17259211
Oncology Reports	24402122	IK6	N/A	GGGCGGGAGAAAGTAGCA	RT-PCR primer	MMP2	Non-targeting	Targets MMP2 in Rattus norvegicus
Oncology Reports	26782095	RBM5	N/A	CTGGGTTTACCCCCTGATGTCC	RT-PCR primer	MMP2	Non-targeting	Targets MMP2 in Rattus norvegicus
Oncology Reports	26782095	RBM5	N/A	AACCGGGGTCCATTTTCTTCTTT	RT-PCR primer	MMP2	RC3H2	Targets MMP2 in Rattus norvegicus
Oncology Reports	27461575	MAPK	N/A	TTCCAGTACCAAGACAAAGCC	RT-PCR primer	MMP9	Non-targeting	Targets MMP9 in Mus musculus
Oncology Reports	27461575	MAPK	N/A	CACGGTTGAAGCAAAGAAGG	RT-PCR primer	MMP9	Non-targeting	Targets MMP9 in Mus musculus
Oncology Reports	26782095	RBM5	N/A	CGAACTTCGACACTGACAAGAAGT	RT-PCR primer	MMP9	Non-targeting	Targets MMP9 in Mus musculus
Oncology Reports	26782095	RBM5	N/A	GCACGCTGGAATGATCTAAGC	RT-PCR primer	MMP9	Non-targeting	Targets MMP9 in Mus musculus
Oncology Reports	26986176	TGF-B1	N/A	AGGCCTCTACAGAGTCTTTG	RT-PCR primer	MMP9	Non-targeting	Targets MMP9 in Mus musculus
Oncology Reports	24402122	IK6	N/A	GAAGATGAATGGAAATACGC	RT-PCR primer	MMP9	LOC105372203	Targets MMP9 in Rattus rattus
Oncology Reports	24402122	IK6	N/A	CCCACTTACTTTGGAAACG	RT-PCR primer	MMP9	Non-targeting	Targets MMP9 in Rattus rattus
Oncology Reports	27959429	NUDC	miR-194	CAGTGGGGTCTTGCTGTCATCT	RT-PCR primer	HNUDC	MED13L	Targets MPL (not HNUDC) in Mus musculus
Oncology Reports	27959429	NUDC	miR-194	CTAACCCTTGCCTTTCAACTCA	RT-PCR primer	HNUDC	PDE6H	Targets MPL (not HNUDC) in Mus musculus
Oncology Reports	26498848	MRTF	N/A	GAAGGAGGAACTGTCTGCTACC	RT-PCR primer	MRTFA	Non-targeting	Targets MRTFA in Mus musculus
Oncology Reports	26498848	MRTF	N/A	CCAGACCGCTCTGAGCTTG	RT-PCR primer	MRTFB	Non-targeting	Targets MRTFB in Mus musculus
Oncology Reports	26498848	MRTF	N/A	TCCTTGACACTCGAATCCAC	RT-PCR primer	MRTFB	Non-targeting	Targets MRTFB in Mus musculus
Gene	25158131	p53	N/A	AAAAGCTTCTAGCAGTTTGGGCTTTC	RT-PCR primer	p53	GDA	targets Mus caroli TP53
Gene	25158131	p53	N/A	AATCTAGAACTGCCATGGAGGAGTCA	RT-PCR primer	p53	STARD4	targets Mus caroli TP53
Gene	25735572	β1,4-GalT-I	N/A	GTGGGCCGCCCTAGGCACCAA	RT-PCR primer	ACTB	Non-targeting	targets Mus musculus ACTB
Gene	29653231	ECSM2	N/A	GTTGACATCCGTAAAGACC	RT-PCR primer	ACTB	DLGAP2	Targets Mus musculus ACTB
Gene	29936266	CXCR4	N/A	CTGACCTCACAGATGCCAA	RT-PCR primer	OC	ERCC2	Targets Mus musculus BGLAP, identical to primers from Patent: US10029089B2
Gene	29936266	CXCR4	N/A	GGTCTGATAGTCTGTCACAA	RT-PCR primer	OC	TBCK	Targets Mus musculus BGLAP. Primer has 1nt deleted and 1nt added in, but otherwise appears to be identical to primers in Patent: US10029089B2: Flagged (GGTCTGATAGTCTGTCACAA) vs. Patent (GGTCTGATAGCTCGTCACAA)
Gene	27884772	Ovol2	N/A	CTTCCGAAAAGAAGGCTGTCC	RT-PCR primer	CDH1	LOC105379182	targets Mus musculus CDH1
Gene	27884772	Ovol2	N/A	CAGGTCTCCTCATGGCTTTGC	RT-PCR primer	CDH1	SINHCAF	targets Mus musculus CDH1
Gene	28163094	DLL1	miR-130b-3p	GCTCTAGAGATGGAAGCGATGTGGCA	Genomic PCR	DLL1	Non-targeting	targets Mus musculus DLL1
Gene	27154818	MT1-MMP	miR-150-5p	TGGTCCAGGGTTTCTTACTCC	RT-PCR primer	GAPDH	Non-targeting	targets Mus musculus GAPDH
Gene	29524580	COX-2	miR-128	TGAAGTCGCAGGAGACAACC	RT-PCR primer	GAPDH	Non-targeting	Targets Mus musculus GAPDH
Gene	29524580	COX-2	miR-128	GCAGTGGCAAAGTGGAGATT	RT-PCR primer	GAPDH	SCIN	Targets Mus musculus GAPDH
Gene	30149063	RNF-121	N/A	TGTGTCCGTCGTGGATCTGA	RT-PCR primer	GAPDH	Non-targeting	Targets Mus musculus GAPDH
Gene	27884772	Ovol2	N/A	GGAAGCCCAACTATAGCGAGC	RT-PCR primer	CDH2	Non-targeting	targets Mus musculus Snai1
Gene	27884772	Ovol2	N/A	CAGTTGAAGATCTTCCGCGAC	RT-PCR primer	CDH2	Non-targeting	targets Mus musculus Snai1
Gene	27884772	Ovol2	N/A	TGAAGTGTCAGAGGAAGGCGG	RT-PCR primer	VIM	Non-targeting	targets Mus musculus Snai2
Gene	27884772	Ovol2	N/A	CGGGTCATGGCTAACGTG	RT-PCR primer	TWIST1	Non-targeting	targets Mus musculus TWIST1
Gene	27884772	Ovol2	N/A	CAGCTTGCCATCTTGGAGTC	RT-PCR primer	TWIST1	Non-targeting	targets Mus musculus TWIST1
Gene	29432829	VDR	N/A	GGAGACAGGTCCAGGGTCAC	RT-PCR primer	VDR	Non-targeting	Targets Mus musculus VDR.
Gene	27884772	Ovol2	N/A	CACCCTGCAGTCATTCAGACA	RT-PCR primer	VIM	Non-targeting	targets Mus musculus VIM
Gene	27884772	Ovol2	N/A	GATTCCACTTTCCGTTCAAGGT	RT-PCR primer	VIM	Non-targeting	targets Mus musculus VIM
Oncology Reports	27840970	CKIP-1	N/A	TCTTCTCCACAGACACCACA	RT-PCR primer	MYC	ADAMTS3	Targets MYC in Mus musculus
Oncology Reports	27840970	CKIP-1	N/A	AATCCTGTACCTCGTCCGAT	RT-PCR primer	MYC	RATS1	Targets MYC in Mus musculus
Oncology Reports	28004113	p53	N/A	GTTCTTCACGCCCAAAAGATG	RT-PCR primer	p53	Non-targeting	Targets MYOD in Mus musculus. Primers similar to primers in PMID: 24312426
Oncology Reports	28004113	p53	N/A	GGACAGTTGGGAAGAGTGTCATT	RT-PCR primer	p53	Non-targeting	Targets MYOD in Mus musculus. Primers similar to primers in PMID: 24312426
Oncology Reports	25975960	NPLD	N/A	TGGCTGGGACACGCG	RT-PCR primer	NPLD	Non-targeting	Targets NAPEPLD in Rattus rattus
Oncology Reports	25975960	NPLD	N/A	GGGATCCGTGAGGAGGATG	RT-PCR primer	NPLD	SNAP47	Targets NAPEPLD in Rattus rattus
Oncology Reports	29048623	p53	N/A	CCACUUGAUGGAGAGUAUUTT	siRNA	p53	Non-targeting	Targets p53 in Mus musculus
Oncology Reports	29048623	p53	N/A	AAUACUCUCCAUCAAGUGGTT	siRNA	p53	Non-targeting	Targets p53 in Mus musculus
Gene	29162510	CXCL12	N/A	CCGTGTTGGTTCATCCCTGTA	RT-PCR primer	p53	DMXL1	Targets p53 in Rattus norvegicus
Gene	29162510	CXCL12	N/A	TTTTGGATTTTTAAGACAGAGTCTTTGTA	RT-PCR primer	p53	NCOA7	Targets p53 promoter in Mus musculus
Oncology Reports	27277541	MG132	N/A	ACGCACAATGCCTATGAC	RT-PCR primer	PARP	Non-targeting	Targets PARP in Rattus norvegicus
Oncology Reports	27277541	MG132	N/A	CCAGCGGAACCTCTACAC	RT-PCR primer	PARP	Non-targeting	Targets PARP in Rattus norvegicus
Oncology Reports	25872572	PDCD10	miR-181b	TGTATCTGCCTGGGACTG	RT-PCR primer	PAR-4	DUOX2	Targets PAW-4 in Rattus norvegicus
Oncology Reports	25872572	PDCD10	miR-181b	GGGACCTCGGAACTCAAC	RT-PCR primer	PAR-4	Non-targeting	Targets PAW-4 in Rattus norvegicus
Oncology Reports	29138842	PLAC1	N/A	CTGTCTTAGTCGCCTTCATGC	RT-PCR primer	PLAC1	Non-targeting	Targets PLAC1 in Mus musculus
Oncology Reports	29138842	PLAC1	N/A	TGAACCAATCTGTCGAGCACA	RT-PCR primer	PLAC1	Non-targeting	Targets PLAC1 in Mus musculus
miR-145	21365617	POU5F1	miR-145	TCTTGTCTACCTCCCTTGCC	RT-PCR primer	POU5F1	ZNF81	Targets POU5F1 in Mus Musculus
Oncology Reports	28393222	RIP140	N/A	TCCCATACACAACCGCAGTCGC	RT-PCR primer	PPAR	Non-targeting	Targets PPARGC1A in Mus musculus
Oncology Reports	26398698	PPARγ	miR-130	CATGGTGCCTTCGCTGAT	RT-PCR primer	PPARγ	RASGEF1C	Targets PPARγ in Mus musculus
Oncology Reports	26398698	PPARγ	miR-130	CAATGGCCATGAGGGAGTTA	RT-PCR primer	PPARγ	RASGEF1C	Targets PPARγ in Mus musculus
Oncology Reports	25901555	MMP9	miR-15b	GCGAATTCGCCAAGGATGACCTTAAGCCTC	RT-PCR primer	miR-15b RT primer	Non-targeting	Targets precursor miR-15a in Rattus norvegicus
Oncology Reports	29192321	PTEN	miR-106b-5p	CACCTATTCCTCAGCCCTTAT	RT-PCR primer	PTEN	PDE4D	Targets PTEN in Bos indicus
Oncology Reports	29048623	p53	N/A	AGGGAGTCACAATTCCCAGTC	RT-PCR primer	PTEN	Non-targeting	Targets PTEN in Mus musculus
C+G	28281524	PARP1	miR-216b	GCACGTCACTGAGCTTTGGTGG	RT-PCR primer	RHOH	PNPLA7	Targets Rac2 in Mus musculus
C+G	28281524	PARP1	miR-216b	GACCGTCTTCGATGAGGCAATC	RT-PCR primer	RHOH	Non-targeting	Targets Rac2 in Rattus norvegicus
Gene	30201338	KLF5	miR-143	CGGCATGTCAGATCCACAAC	RT-PCR primer	GAPDH	Non-targeting	Targets Rattus norvegicus GAPDH
Gene	30103008	p53	N/A	CAAACCTTCGGAGGGCAGACA	RT-PCR primer	GLS	MCC	Targets Rattus norvegicus GLS
Gene	30103008	p53	N/A	GCTCAGTCCTGAGGCCGTTCG	RT-PCR primer	GLS	Non-targeting	Targets Rattus norvegicus GLS
Gene	29758297	TGF-β1	N/A	CGGTGAGCAGCACAGGGT	RT-PCR primer	ACTB	CUX1	Targets Rattus rattus ACTB
Oncology Reports	25937206	RELM-α	N/A	GCTGGGATGACTGCTACTGG	RT-PCR primer	RETNLA	Non-targeting	Targets RETNLA in Mus musculus
Oncology Reports	25937206	RELM-α	N/A	AAGCGGGGTTAATGGGCAAT	RT-PCR primer	RETNLA	Non-targeting	Targets RETNLA in Rattus norvegicus
Oncology Reports	29328491	Rictor	miR-7a	ACCGGGCTTCTGACCATTAAA	RT-PCR primer	RICTOR	Non-targeting	Targets Rictor in Mus musculus
Oncology Reports	26936591	EIF4A1	miR-1284	CACTATTGCGGGTCTGC	RT-PCR primer	RNU6	Non-targeting	Targets RNU6 in Sus scrofa
Oncology Reports	26936591	EIF4A1	miR-1284	TTATGGGTCCTAGCCTGAC	RT-PCR primer	RNU6	SV2C	Targets RNU6 in Sus scrofa
Oncology Reports	28098914	ANK2	miR-647	CACTATTGCGGGTCTGC	RT-PCR primer	RNU6	Non-targeting	Targets RNU6 in Sus scrofa
Oncology Reports	28098914	ANK2	miR-647	TTATGGGTCCTAGCCTGAC	RT-PCR primer	RNU6	SV2C	Targets RNU6 in Sus scrofa
Oncology Reports	25901555	MMP9	miR-15b	TGCATGTCATCCTTGCTCAGGG	RT-PCR primer	RNU6	RNU6P-799P	Targets RNU6 spliceosomal RNA in Mus Musculus
Oncology Reports	27499071	TGFB	miR-15b	TGCATGTCATCCTTGCTCAGGG	RT-PCR primer	RNU6	RNU6P-799P	Targets RNU6 spliceosomal RNA in Mus Musculus
Oncology Reports	27748882	DNMT3A	N/A	TGCATGTCATCCTTGCTCAGGG	RT-PCR primer	RNU6	RNU6P-799P	Targets RNU6 spliceosomal RNA in Mus Musculus
Oncology Reports	28656268	NORAD	N/A	ACAATGTTCGGTTGAGGGGAA	RT-PCR primer	SCGB3A1	Non-targeting	Targets SCGB3A1 in Mus musculus
Oncology Reports	28656268	NORAD	N/A	AGGTGTGAGCAGCAGGGTTC	RT-PCR primer	SCGB3A1	RNF216	Targets SCGB3A1 in Mus musculus
Oncology Reports	26719072	SIK1	mIR-203	GTCCCTCGGAAGGAACTAGC	RT-PCR primer	SIK1	Non-targeting	Targets SIK1 in Rattus norvegicus
Oncology Reports	26719072	SIK1	mIR-203	CTCGCGTTTTTCCTTAGCTG	RT-PCR primer	SIK1	Non-targeting	Targets SIK1 in Rattus norvegicus
Oncology Reports	24378899	CD274	N/A	CTTGTGTCTGCACGACCTGT	RT-PCR primer	SNAI1	Non-targeting	Targets SNAI1 in Mus musculus
Oncology Reports	24378899	CD274	N/A	CTTCACATCCGAGTGGGTTT	RT-PCR primer	SNAI1	Non-targeting	Targets SNAI1 in Mus musculus
Oncology Reports	24253664	SOCS3	N/A	GCACAAGCACAAAAATCCAGC	RT-PCR primer	SOSC3	0R6C6	Targets SOCS3 in Mus musculus
Oncology Reports	24253664	SOCS3	N/A	AGAAGCCAATCTGCCCCTG	RT-PCR primer	SOSC3	Non-targeting	Targets SOCS3 in Mus musculus
Oncology Reports	29436661	TGF-β1	N/A	GAAGGTAGCGATGGTGTCTG	RT-PCR primer	SP-C + AQP5	Non-targeting	Targets SP-C + AQP5 in Rattus norvegicus
Oncology Reports	29436661	TGF-β1	N/A	CAGACAAGCCAATGGATAAGG	RT-PCR primer	SP-C + AQP5	Non-targeting	Targets SP-C + AQP5 in Rattus norvegicus
C+G	27825112	SRC	miR-31	CATCCAAGCCTCAGACCCA	RT-PCR primer	SRC	LINC01588	Targets SRC in Mus musculus
C+G	27825112	SRC	miR-31	TGACACCACGGCATACAGC	RT-PCR primer	SRC	Non-targeting	Targets SRC in Rattus rattus
Oncology Reports	27959430	PAI	N/A	AGTGGGGGTCAGCAGCCGT	RT-PCR primer	TGFB1	Non-targeting	Targets TGFB1 in Mus musculus
Oncology Reports	27748903	TGF‑β	Let-7a	GCGCTCGAGGGGTGTTTAGGAGGCTGGT	RT-PCR primer	TGFBR1	Non-targeting	Targets TGFBR1 in Mus musculus
Oncology Reports	27748903	TGF‑β	Let-7a	AATGCGGCCGCCATACAACTTTTCCTTCGG	RT-PCR primer	TGFBR1	Non-targeting	Targets TGFBR1 in Mus musculus
Oncology Reports	28098912	MRP1	miR-9	ACAGCTTTCTGCAACTCG	RT-PCR primer	TIMP1	Non-targeting	Targets TIMP1 in Rattus norvegicus
Oncology Reports	28098912	MRP1	miR-9	CTATAGGTCTTTACGAAGGCC	RT-PCR primer	TIMP1	Non-targeting	Targets TIMP1 in Rattus norvegicus
Oncology Reports	28339080	CCR7	N/A	AGGCACTCCCCCAAAAGAT	RT-PCR primer	TNFa	Non-targeting	Targets TNF in Mus musculus
Oncology Reports	28339080	CCR7	N/A	TGAGGGTCTGGGCCATAGAA	RT-PCR primer	TNFa	Non-targeting	Targets TNF in Mus musculus
C+G	20371173	N/A	N/A	CCTGCCCACTTCAGGATGCTA	RT-PCR primer	TNFRSF12A	Non-targeting	Targets TNFRSF12A in Rattus rattus
Oncology Reports	24378899	CD274	N/A	CACGCCCTGATTCTTGTGAA	RT-PCR primer	TWIST1	Non-targeting	Targets TWIST1 in Rattus norvegicus
Oncology Reports	29693175	NF-KB	N/A	GCTTCCTACAGCACAGCAGA	RT-PCR primer	VEGFA	Non-targeting	Targets VEGFA in Mus phari
Oncology Reports	25872572	PDCD10	miR-181b	TCATTTCTGAATGTCACACTG	RT-PCR primer	VSNL1	Non-targeting	Targets VSNL1 in Mus musculus
C+G	29561664	HDAC1	mIR-34a	ATCCTGCACCTGCGACTACAG	RT-PCR primer	WNT1	MANBA	Targets WNT1 in Rattus rattus
Gene	27048832	RUNX3	miR-130b	TGGTGATGGAGGAGGTTTAGTAAGT	RT-PCR primer	RUNX3	Non-targeting	Used as a methylated ACTB primer PMID 25233927
Gene	27048832	RUNX3	miR-130b	GACGAACAACGTCTTATTACAACGC	RT-PCR primer	RUNX3	Non-targeting	Used as a methylated RUNX3 primer PMID 17898258
Oncology Reports	24626955	DNMT3A	mIR-143	TGTAGTTTTCGGAGTTAGTGTCGCGC	RT-PCR primer	miR-143	Non-targeting	Used as methylated primers for Human SFRP1. All flagged sequences in 24626955 appear as primers in PMID: 32019290 targeting sFRP1
Oncology Reports	24626955	DNMT3A	mIR-143	CCTACGATCGAAAACGACGCGAACG	RT-PCR primer	miR-143	Non-targeting	Used as methylated primers for Human SFRP1. All flagged sequences in 24626955 appear as primers in PMID: 32019290 targeting sFRP1
Gene	27451075	RAB18	miR-455-5p	CGAGCTTCCTTCTGCAGGT	RT-PCR primer	miR-455-5p	pri-miR-455-5p	Used as precursor miR-455-5p primers by PMID: 25686251
Gene	27451075	RAB18	miR-455-5p	CACCACTGCCATCCCACA	RT-PCR primer	miR-455-5p	pri-miR-455-5p	Used as precursor miR-455-5p primers by PMID: 25686251
Oncology Reports	24626955	DNMT3A	mIR-143	GTTTTGTAGTTTTTGGAGTTAGTGTTGTGT	RT-PCR primer	RNU6	Non-targeting	Used as unmethylated primers for Human SFRIP1. All flagged sequences in 24626955 appear as primers in PMID: 32019290 targeting sFRP1
Oncology Reports	24626955	DNMT3A	mIR-143	CTCAACCTACAATCAAAAACAACACAAACA	RT-PCR primer	RNU6	UTRN	Used as unmethylated primers for Human SFRIP1. All flagged sequences in 24626955 appear as primers in PMID: 32019290 targeting sFRP1
Gene	22093877	TFF1	N/A	CAAAGTGTTGGGATTACAGG	PCR-RFLP	TFF1	DAG1	Used to amplify Chromosome 16 by PMID: 15857419 instead of TFF1 (Chromosome 21)
Gene	17010535	HTR3B	N/A	GAGACAGGGTCTTGTTCTGTCACC	RT-PCR primer	HTR3B	SLFN5
Gene	17234368	TOP2	N/A	CTCTGAACTTGCGTTTGTCG	ChIP PCR	RUNX1	DPYS
Gene	18178340	TUBB3	N/A	GGTTTTGTTTTTTTTATTTAGGTTATG	Bisulfite PCR	TUBB3	Non-targeting
Gene	19000751	GNB2L1	N/A	CACCAGCTGGTTATCTCTCAGCTC	RT-PCR primer	ACTB	TNF
Gene	19095050	CD2AP	N/A	AGATCTCTGAGCTCAGGCG	RT-PCR primer	CD2AP	GSE1
Gene	19095050	CD2AP	N/A	AGATCTACGGCGGCGGGA	RT-PCR primer	CD2AP	Non-targeting
miR-145	19360360	RTKN	miR-145	ACACTCCAGCTGGGCAGGTCAAAAGGGTCC	RT-PCR primer	miR-145 forward primer	miR-145 complement
C+G	19598259	CD44	N/A	CGATGCCCTGCTTTACCAA	RT-PCR primer	ABCB1	ABCG2
C+G	19598259	CD44	N/A	GATATGGATTTACGGCTTTGC	RT-PCR primer	ABCB1	ABCG2
C+G	19598259	CD44	N/A	ATCAGCAGAGGGGGCAGAGA	RT-PCR primer	ABCG2	GAPDH
C+G	19598259	CD44	N/A	TCAAGTGGGGCGATGCTG	RT-PCR primer	ABCG2	GAPDH
C+G	19598259	CD44	N/A	GCAGCCAAAGTTCCCACCAC	RT-PCR primer	GAPDH	ABCB1
C+G	19598259	CD44	N/A	TGGAGGAGCAAAGAAGAAGAAC	RT-PCR primer	GAPDH	ABCB1
Gene	19733223	UbC	N/A	TAAGAAACCATGGTGAACCATGGTGTACAT	siRNA	Non-targeting	LINC02009
SGK	20182889	KLF8	N/A	CGAUAUGGAUAACUCAUATT	siRNA	KLF8	Non-targeting
SGK	20182889	KLF8	N/A	UUAAGUUACCUCCAAGGTG	siRNA	KLF8	Non-targeting
SGK	20930115	ANXA1	N/A	UAUAAGGGCCACCACCUGAUAUGGG	siRNA	FPR2	FPR1
miR-145	21365617	POU5F1	miR-145	TTCTGGTCTGAGGGTGGGAA	RT-PCR primer	Glycodelin	TACC2
Gene	21397669	MMP-13	miR-146a	TTCACGCCATTCTCCTGCCTCA	RT-PCR primer	RANTS	DAG1
Gene	21397669	MMP-13	miR-146a	ACCAGCCTGGCCAACATGATGAAA	RT-PCR primer	RANTS	INPP5F
Gene	21712076	ITSN1	N/A	CTCTGTGGAGACT	RT-PCR primer	ITSN1	Non-targeting
miR-145	21917858	p70S6K1	miR-145	CCTGGTGAGAGATCTGGTTC	RT-PCR primer	HIF-1α	VEGFA
miR-145	21917858	p70S6K1	miR-145	TCGGGCCTCCGAAACCATGA	RT-PCR primer	HIF-1α	VEGFA
SGK	21923915	MACC1	N/A	ACGCACCCCAACTACAACTC	RT-PCR primer	ACTB	KLK14
Gene	22037487	PLEKHA5	N/A	ATGGATGATGATATCGCCG	RT-PCR primer	TUBA1B	ACTB
Gene	22037487	PLEKHA5	N/A	GTCATAGTCCGCCTAGAAG	RT-PCR primer	TUBA1B	ACTB
SGK	22076119	KLF8	N/A	GGAGTGTTGGAGAAGTCATATTAC	RT-PCR primer	GAPDH	KLF8
SGK	22185393	ZFX	N/A	GGCAGTCCACAGCAAGAAC	RT-PCR primer	GAPDH	ZFX
Gene	22326267	GST	N/A	TTCCTCACTGGTCCTCACATCTC	RT-PCR primer	GSTM1	GSTT1
Gene	22326267	GST	N/A	TCACCGGATCATGGCCAGCA	RT-PCR primer	GSTM1	GSTT1
Gene	22326267	GST	N/A	GAACTCCCTGAAAAGCTAAAGC	RT-PCR primer	GSTT1	GSTM1
Gene	22326267	GST	N/A	GTTGGGCTCAAATATACGGTGG	RT-PCR primer	GSTT1	GSTM1
Gene	22326521	TPO	N/A	AAATAACCTTAATCATCAATTGG	Genomic PCR	TPO	APOB
Gene	22326521	TPO	N/A	GGTTCTTAGCAGCAAGAGTC	Genomic PCR	TPO	APOB
Gene	22445608	HSD17B3	N/A	AGGCAGGAGAATTGCTTGAA	Genomic PCR	HSD17B3	DAG1
Gene	22445608	HSD17B3	N/A	CCTGGGTTCAAGCGATTCT	Genomic PCR	HSD17B3	KIR2DL1
Gene	22565189	MED19	N/A	TGACAGGCAGCACGAATC	RT-PCR primer	ACTB	MED19
Gene	22565189	MED19	N/A	CAGGTCAGGCAGGAAGTTAC	RT-PCR primer	ACTB	MED19
Gene	22565189	MED19	N/A	CGAGAAGATGACCCAGAT	RT-PCR primer	MED19	ACTB
Gene	22565189	MED19	N/A	GATCTTCATGAGGTAGTCAG	RT-PCR primer	MED19	ACTB
Gene	22759511	B3GALTL	N/A	CAATGAAATTAAAGTTGATGCACAC	RT-PCR primer	B3GALTL Exon 15	B3GALTL Exon 7
Gene	22759511	B3GALTL	N/A	AAAATGCAAGATTAGGGAATGC	RT-PCR primer	B3GALTL Exon 9	B3GALTL Exon 8
SGK	22766838	KLF8	N/A	GGCTGTGGTCTCATCTGC	RT-PCR primer	KLF8	CMTM3
SGK	22766838	KLF8	N/A	GGGTGTTTGGCTTCTTTGC	RT-PCR primer	KLF8	CMTM3
Gene	22789864	FADD	N/A	ATGTTTGGCCTCAAAAGAAACGC	RT-PCR primer	FADD	MCL1
Gene	22789864	FADD	N/A	CCGAGGCCTCCTTCTCCGTAGCC	RT-PCR primer	FADD	MCL1
Gene	22842189	TGF-β1	N/A	CGCAAAGAUACGCAGAAAUTT	siRNA	TBX1	Non-targeting
SGK	22901129	NOB1	N/A	CTAGCCCGGTTCTCCGAACGTGTCACGTATCTCGAGATACGTGACACGTTCGGAGAATTTTTTTAAT	shRNA	NOB1	Non-targeting
C+G	22956424	PTEN	miR-21	AGCAGAGAATGGAAAGTCAAA	RT-PCR primer	PTEN	B2M
SGK	22965687	ADAM8	N/A	AAAACCGTGAAATCAACAGCCAACTTTTGGCTGTTGATTTCACGGC	shRNA	ADAM8	HDGF
SGK	22965687	ADAM8	N/A	CACCGCCGTGAAATCAACAGCCAAAACGTTGGCTGTTGATTTCACGG	shRNA	ADAM8	HDGF
SGK	22965687	ADAM8	N/A	GAAACATTGGTGGCTACAGG	RT-PCR primer	ADAM8	HDGF
SGK	22965687	ADAM8	N/A	GAGGGTGACGGTGATAAGAA	RT-PCR primer	ADAM8	HDGF
SGK	22965687	ADAM8	N/A	CACCGCCCTGAATTGAACAGCCAAAACGTTGGCTGTTGATTTCACGG	shRNA	Non-targeting	HDGF
SGK	22965687	ADAM8	N/A	AAAACCGTGAAATCAACAGCCAACTTTTGGCTGTTCAATTCAGGGC	shRNA	Non-targeting	HDGF
Gene	23137637	CEP131	N/A	CCCGTCGACGTCCTTAGCAGCTTCCTCC	RT-PCR primer	CEP131 Promoter	DNMT1
C+G	23178452	MAP3K10	N/A	CAGCGGAACCGCTCATTGCCAATGG	RT-PCR primer	GAPDH	ACTB
C+G	23178452	MAP3K10	N/A	TCACCCACACTGTGCCCATCTACGA	RT-PCR primer	GAPDH	ACTB
SGK	23202914	EAG1	N/A	CTAGGTGTTCTAGTCTGGACT	shRNA	Non-targeting	GYPC
SGK	23482755	EAG1	N/A	TGTGTCCTGTTGCCATATGATGT	RT-PCR primer	EAG1	Non-targeting
Gene	23570881	GSTM1	N/A	CCTCTCCCTTTCCTCTGTTC	RT-PCR primer	GSTP1	ERCC2
Gene	23570881	GSTM1	N/A	CAGGTGAGGGGGACATCT	RT-PCR primer	GSTP1	ERCC2
Gene	23644027	NKX2-5	N/A	CTCGGCCTCCTAAAGTGCT	RT-PCR primer	NKX2	ABCC4
SGK	23722127	KLF8	N/A	GGCTGTGGTCTCATCTGC	RT-PCR primer	KLF8	CMTM3
SGK	23722127	KLF8	N/A	GGGTGTTTGGCTTCTTTGC	RT-PCR primer	KLF8	CMTM3
C+G	23824073	PDCD4	miR-21	CCCCCCCCCCCCCCCCCCCC	siRNA	Non-targeting	SNX29
Gene	23860323	SP1	N/A	TGCAAAGGGGAGTGGAAAGGG	ChIP PCR	PARP1	FBN1
Gene	23860323	SP1	N/A	TGGTGGAGGAGCTGAGCAACTT	RT-PCR primer	PARP1	ZBED1
Gene	23860323	SP1	N/A	AGAAACACCTGCTCGTCCACGT	RT-PCR primer	PARP1	ZBED1
Gene	23900199	RDH12	N/A	ATGGCTGGGAGAATGAATGC	RT-PCR primer	RDH12 Exon 3	RDH12 Exon 4
Gene	23900199	RDH12	N/A	CATAGATGGTCTAGGGTGGA	RT-PCR primer	RDH12 Exon 3	RDH12 Exon 4
miR-145	23919393	c-Myc	miR-145	ATATTTGTTGAGGACTTTATTTTTTCTAA	RT-PCR primer	c-Myc	PTGFRN
Gene	23933414	MTHFR	N/A	AGGACGGTGCGTGAGAGTG	PCR-RFLP	MTFHR (-) Strand	MTHFR (+) Strand
Gene	24120392	GSTM1	N/A	CAGCTGCATTTGGAAGTGCTC	RT-PCR primer	GSTT1	CYP1A1
SGK	24126978	USP39	N/A	AAGGTTAAGGTGAGCTCATCG	siRNA	USP39	NOB1
Oncology Reports	24173498	CD44	N/A	AACTAATGCCAACCACCAAG	RT-PCR primer	CD2	DNAH8
Oncology Reports	24190591	SLP-2	N/A	ATGGGGAAGGTGAAGGTCGGAGTC	RT-PCR primer	SLP-2	GAPDH
Oncology Reports	24190591	SLP-2	N/A	GCTGATGATCTTGAGGCTGTTGTC	RT-PCR primer	SLP-2	GAPDH
Oncology Reports	24270644	DAP1	N/A	CTGCAGTTCAACCACTTCTCCCAGAGCTGATGAGTCCGTGAGGA	Ribozyme sequence	DAP1	DAP3
Oncology Reports	24270644	DAP1	N/A	ACTAGTAGAGAAAGCACTGAGAAAGGGAGTTTCGTCCTCACGGACT	Ribozyme sequence	DAP1	DAP3
Gene	24295890	TBX1	N/A	TCTCCGTCTTCGCCTATCAG	Genomic PCR	TBX1	TBX5
Gene	24295890	TBX1	N/A	AGAAATTGTGCCCATTGATC	Genomic PCR	TBX1	TBX5-AS1
Oncology Reports	24297477	TRKB	N/A	CTGCAGCATCTTCTCCTTCC	RT-PCR primer	GAPDH	WASF2
Oncology Reports	24297570	IL8	N/A	TGTGCCATCAACCTTACCAATAA	RT-PCR primer	IL8	F2RL1
Oncology Reports	24297570	IL8	N/A	TGGACCTGGTTGTTCACTCCTT	RT-PCR primer	HBMS	HMBS
Oncology Reports	24297570	IL8	N/A	CAACAGCATCATGAGGGTTTTC	RT-PCR primer	HBMS	HMBS
Oncology Reports	24297570	IL8	N/A	ACCGAGCCCATTTCATTTCTG	RT-PCR primer	GAPDH	RECK
SGK	24346124	MACC1	N/A	TTCCAGCTTCCATGCAATCAA	RT-PCR primer	MACC1	F8
SGK	24346124	MACC1	N/A	CAGGTGAACAGATGTGGTCAA	RT-PCR primer	MACC1	TAB2
SGK	24353675	ZFX	N/A	TTGGTATCCGAGAAAGTCAGAAG	RT-PCR primer	GAPDH	ZFX
Oncology Reports	24399134	AIOLOS	N/A	GCAGGAGAATCGCTTGAACCT	RT-PCR primer	BAX	KIR2DL3
Oncology Reports	24399134	AIOLOS	N/A	CTTGTTGCCCAGGCTTGAGT	RT-PCR primer	BAX	SYNRG
Oncology Reports	24399134	AIOLOS	N/A	GCCCTTCAAGTGTTTCACCAA	RT-PCR primer	AIOLOS	IDO1
Oncology Reports	24399134	AIOLOS	N/A	GCCTTTCCAGCCAGACAAATAT	RT-PCR primer	AIOLOS	IDO1
Oncology Reports	24402230	CCNE1	miR-195-5p	TGCGGGTGCTCGCTTCGCAGC	RT-PCR primer	RNU6	Non-targeting
Oncology Reports	24402374	BAX	miR-511	AACATGTACAGTCCATGGATG	RT-PCR primer	5S rRNA	Non-targeting
Oncology Reports	24402374	BAX	miR-511	AACATGTACAGTCCATGGATG	RT-PCR primer	miR-511	Non-targeting
C+G	24423412	CD44	miR-34a	GCAGGGTGGAGGGCCCCCTC	RT-PCR primer	GAPDH	RECQL5
Oncology Reports	24452416	PUMA	miR-222	GGTCGGAGTCAACGGATTTGGTCG	RT-PCR primer	ACTB	GAPDH
Oncology Reports	24452416	PUMA	miR-222	CCTCCGACGCCTGCTTCACCAC	RT-PCR primer	ACTB	GAPDH
Oncology Reports	24452416	PUMA	miR-222	AACGTTTGTAATGATGGCTTCTG	RT-PCR primer	PUMA	MEAF6
Oncology Reports	24452416	PUMA	miR-222	TGTCGAATAAACGCTTTACAAAC	RT-PCR primer	PUMA	Non-targeting
SGK	24452698	NOB1	N/A	GATTGAAGAATGCCGGATA	siRNA	NOB1	CELF1
Oncology Reports	24535036	EGFR	miR-145	CGCCTCCACACACTCACC	RT-PCR primer	miR-145	ZNF263
Oncology Reports	24573322	p21	N/A	GAGAATTCATGCCGCAGCT	RT-PCR primer	TCF4	Non-targeting
Oncology Reports	24573354	KLF4	N/A	ACCCACACTTGTGATTACGC	RT-PCR primer	GAPDH	KLF4
Oncology Reports	24573489	EGFR	miR-7	TATGGTTGTTCTGCTCTCTGTCTC	RT-PCR primer	miR-7	Possible universal reverse primer
Oncology Reports	24604520	Septin 7	miR-127-3p	GGAAGATCTGTAGTCCTGTCTGTTGGTCAG	RT-PCR primer	miR-127-3p	RTL1
Oncology Reports	24604520	Septin 7	miR-127-3p	CCCAAGCTTCCTGAAGAACTGCTTCCGCC	RT-PCR primer	miR-127-3p	RTL1
Oncology Reports	24626561	IL1B	N/A	AAACCCAGGGCTGCCTTGGAAAAG	shRNA	IL1B	PGK1
Oncology Reports	24626574	c-myc	N/A	CTACCTGTCGACGTATGGGA	RT-PCR primer	ATG5	Non-targeting
Oncology Reports	24626574	c-myc	N/A	ATACGACGGAAAGACGAAG	RT-PCR primer	ATG7	Non-targeting
Oncology Reports	24626680	MAPK	miR-18a	CGGCGGTGTGCAAATCCATGCA	RT-PCR primer	miR-19a	miR-19b
Oncology Reports	24626771	NDRG1	N/A	GATCCGACGAGTTGACTGCGATTGTTCAAGAGACAATCGCAGTCAACTCGTCAGA	shRNA	Non-targeting	PAXIP-AS1
Oncology Reports	24626771	NDRG1	N/A	AGCTTCTGACGAGTTGACTGCGATTGTCTCTTGAACAATCGCAGTCAACTCGTCG	shRNA	Non-targeting	PAXIP-AS1
Oncology Reports	24676882	MAPK	N/A	GGTTGCTTTCTGTCTTCTGAA	RT-PCR primer	PKC	HDHD2
Gene	24680773	BRK1	N/A	GAAAUUUGUUUGUCCAGAA	siRNA	SP4	SP3
Gene	24680773	BRK1	N/A	GGUAUUCACUCUAGCAGUA	siRNA	SP4	SP3
Gene	24680773	BRK1	N/A	GAUAGGAACUGUUAAUACU	siRNA	SP4	SP3
Gene	24680773	BRK1	N/A	GCGAGAUGAUACUUUGAUU	siRNA	SP4	SP3
SGK	24694542	EAG1	N/A	CTAGGTGTTCTAGTCTGGACT	shRNA	Non-targeting	GYPC
Oncology Reports	24700112	FOXC2	N/A	GGCACTTTTGAAGATCATTTTCTC	RT-PCR primer	CDH1	EGFR
Oncology Reports	24700112	FOXC2	N/A	CTGTGTTGAGGGCAATGAG	RT-PCR primer	CDH1	EGFR
Oncology Reports	24700112	FOXC2	N/A	TCGCAAAGGGCATGAACTA	siRNA	FOXC2	EGFR
Oncology Reports	24700112	FOXC2	N/A	GGCACTTTTGAAGATCATTTTCTC	RT-PCR primer	VIM	EGFR
Oncology Reports	24700112	FOXC2	N/A	CTGTGTTGAGGGCAATGAG	RT-PCR primer	VIM	EGFR
Oncology Reports	24700316	SMG-1	N/A	CTGCGTGGCGAAGGTTTC	RT-PCR primer	SMG1	Non-targeting
Oncology Reports	24715151	NFKB	N/A	CTCGCGCTACTCTCTCTTTC	RT-PCR primer	ACTB	B2M
Oncology Reports	24715151	NFKB	N/A	CATGTCTCGATCCCACTTAAC	RT-PCR primer	ACTB	B2M
Oncology Reports	24789371	MMP9	N/A	GCCATCGTCACCAACTGGGAC	RT-PCR primer	GAPDH	ACTB
Oncology Reports	24789371	MMP9	N/A	CGATTTCCCGCTCGGCCGTGG	RT-PCR primer	GAPDH	ACTB
Oncology Reports	24890092	FLOT1	N/A	CCATCTCGTCACTGGCATT	RT-PCR primer	FLOT1	Non-targeting
Oncology Reports	24890613	BMP6	N/A	CCCAACCTCACTCCATAAACTCATCGGAAGAGGGATATCACTCAGCATAATGAC	Methylated RT-PCR primer	BMP6	Non-targeting
Oncology Reports	24890613	BMP6	N/A	AGTGGTTCTTCTGCGCTACT	RT-PCR primer	TWIST1	SNAI1
Oncology Reports	24890613	BMP6	N/A	GTAGGGCTGCTGGAAGGTAA	RT-PCR primer	TWIST1	SNAI1
Oncology Reports	24891117	CD166	N/A	GTACCTCGAGTTAAGCGTAGTCTGGGACGTCGTATGGGTAGGCTTCAGTTTT	shRNA	CD166	Non-targeting
Oncology Reports	24899100	STAT3	N/A	GAGTCAGGCACTGTGGG	RT-PCR primer	STAT3	Large1
Oncology Reports	24899100	STAT3	N/A	CGGTCGGTTTCTGCCTGTA	RT-PCR primer	STAT3	NDUFA13
Oncology Reports	24899100	STAT3	N/A	AGACCCAGAAGGAGCCGC	RT-PCR primer	GRIM-19	Non-targeting
Oncology Reports	24899100	STAT3	N/A	TTGCCAGTTGTGGTGATC	RT-PCR primer	GRIM-19	STAT3
Oncology Reports	24912530	NS	N/A	TTTCTCATGGCTGTCCTTCAG	RT-PCR primer	PIK3CD	BCL2
Oncology Reports	24912530	NS	N/A	CATCACATCTGGTTTCCTTGG	RT-PCR primer	AKT2	CALML4
Oncology Reports	24912530	NS	N/A	AACTGGAAATGTAATTTTGGG	RT-PCR primer	AKT2	Non-targeting
Oncology Reports	24912530	NS	N/A	CAGGAGAATCTAACGGATGC	RT-PCR primer	PIK3CD	Non-targeting
miR-145	24954107	PAK1	miR-145	TGATGCTACCCACCACCA	RT-PCR primer	PAK1	CHSY3
Oncology Reports	24969314	E2F1	miR-20a	TAGATCCGATCCAGCTCAGTGACA	siRNA	E2F1	Non-targeting
Oncology Reports	24969314	E2F1	miR-20a	CAGGATGTAGGCGGTGGCTT	RT-PCR primer	MYC	RATS1
Oncology Reports	24969680	CXCR7	N/A	CAACGAATTTGGCTACAGCA	RT-PCR primer	ACTB	GAPDH
Oncology Reports	24969680	CXCR7	N/A	AGGGGTCTACATGGCAACTG	RT-PCR primer	ACTB	GAPDH
Gene	25014136	ERB	miR-503-5p	TGGCAGAGTTGCCTTCTACCTG	RT-PCR primer	PTENP	PTEN
Gene	25014136	ERB	miR-503-5p	GAGGCTGAATCAGAGTAAGGCTG	RT-PCR primer	PTENP	PTEN
Oncology Reports	25069486	GAL1	N/A	CAACGAATTTGGCTACAGCA	RT-PCR primer	ACTB	GAPDH
Oncology Reports	25069486	GAL1	N/A	AGGGGTCTACATGGCAACTG	RT-PCR primer	ACTB	GAPDH
Oncology Reports	25069486	GAL1	N/A	GGAACAGAAAGACTCCAATG	RT-PCR primer	GAL1	KREMEN1
Oncology Reports	25069486	GAL1	N/A	GCGTGGCTGCTGGGAGGTATC	RT-PCR primer	GAL1	Non-targeting
Oncology Reports	25109282	RASSF5	N/A	CAACGAATTTGGCTACAGCA	RT-PCR primer	ACTB	GAPDH
Oncology Reports	25109282	RASSF5	N/A	AGGGGTCTACATGGCAACTG	RT-PCR primer	ACTB	GAPDH
Oncology Reports	25109623	IL-6	N/A	CCCGGACCAUAUUUAUUAU	siRNA	IL6	IL18
SGK	25136578	EAG1	N/A	CTAGGTGTTCTAGTCTGGACT	shRNA	Non-targeting	GYPC
Oncology Reports	25174454	MMP9	N/A	CUUCCAAGUUCCUAUAGAA	siRNA	NF-κB	RELA
Oncology Reports	25174454	MMP9	N/A	UCUAUAGGAACUUGGAAGT	siRNA	NF-κB	RELA
Oncology Reports	25174621	GRIM-19	N/A	AGACCCAGAAGGAGCCGC	RT-PCR primer	GRIM-19	Non-targeting
Oncology Reports	25174621	GRIM-19	N/A	TTGCCAGTTGTGGTGATC	RT-PCR primer	GRIM-19	STAT3
Oncology Reports	25175178	YAP	N/A	CTCAGTTAGCCCAGGATGC	RT-PCR primer	GAPDH	Non-targeting
Oncology Reports	25175884	STAT3	N/A	TCTGTAGTAGTCGGGCAA	RT-PCR primer	p27	Non-targeting
Oncology Reports	25176183	APOBEC3B	N/A	CGATCCACACGGAGTACTTGC	RT-PCR primer	GAPDH	ACTB
Oncology Reports	25176258	CHK1	N/A	AAGAAGGTGGTGAAGCAGGC	RT-PCR primer	ACTB	GAPDH
Oncology Reports	25176258	CHK1	N/A	TCCACCACCCTGTTGCTGTA	RT-PCR primer	ACTB	GAPDH
Oncology Reports	25176258	CHK1	N/A	CGGCGAATTCTCATGTGGCAGGA	RT-PCR primer	CHK1	Non-targeting
Oncology Reports	25176258	CHK1	N/A	CGCCAAGCTTATGTCTCGGGAGTC	RT-PCR primer	CHK2	Non-targeting
Oncology Reports	25176450	VEGF	miR-497	GTGCAGGGTCCGAGGT	RT-PCR primer	miR-497	Possible universal reverse primer
Oncology Reports	25176450	VEGF	miR-497	GTTTGACAAGACCACCAAACT	RT-PCR primer	VEGFA	VAV2
Oncology Reports	25189124	NRF2	N/A	CCAACCGCGAGAAGATGA	RT-PCR primer	GAPDH	ACTB
Oncology Reports	25189124	NRF2	N/A	CCAGAGGCGTACAGGGATAG	RT-PCR primer	GAPDH	ACTB
Oncology Reports	25190103	ING2	N/A	CGATCCACACGGAGTACTTGC	RT-PCR primer	GAPDH	ACTB
Oncology Reports	25190487	LIMK1	miR-138	GACGCTACTTTGTTGCACC	Talen sequence	CFL1	LIMK1
Oncology Reports	25199998	PEG10	N/A	AATAGAGCTGCTTCGCCTAGA	RT-PCR primer	C-MYC	MYCBP
Oncology Reports	25199998	PEG10	N/A	GAGGTGGTTCATACTGAGCAAG	RT-PCR primer	C-MYC	MYCBP
Oncology Reports	25199998	PEG10	N/A	GCCCTAGACGAACTGGGTC	RT-PCR primer	VIM	VMAC
Oncology Reports	25199998	PEG10	N/A	GGCTGCAACTGCCTAATGAG	RT-PCR primer	VIM	VMAC
Gene	25200494	WISP1	N/A	GTCTCCCCTTCCCGATACA	RT-PCR primer	WISP1	WISP2
Oncology Reports	25230779	CD133	N/A	TGGCCGTGATGGCTTTCTTTATGC	RT-PCR primer	ABCB1	MAST4
Oncology Reports	25231933	FASN	N/A	TGTGGGCATCAATGGATTTGG	RT-PCR primer	GAPDH	GAPDHS
Oncology Reports	25231933	FASN	N/A	ACACCATGTATTCCGGGTCAAT	RT-PCR primer	GAPDH	GAPDHS
Oncology Reports	25231933	FASN	N/A	TGCTGTCAGGAAGATAGCCGAGTTTTGGCCACTGACTGACTCGGCATGTATCTTCCTGA	shRNA	FASN	PLCL2
C+G	25234467	KRAS	miR-217	AAAGTGGCTAAACGAAGCTGAA	RT-PCR primer	RNU6	POU6F1
C+G	25234467	KRAS	miR-217	GTGGGCAGTGGGTTCTTCTC	RT-PCR primer	RNU6	POU6F1
Oncology Reports	25310451	WT1	N/A	AATTAAAAACCTAAGGTTAAGTCGCCCTCGCTCGAGCGAGGGCGACTTAACCTTAGGGG	shRNA	Non-targeting	CBLN4
Oncology Reports	25322760	COX2	N/A	AATGAGTACCGAAAATTC	RT-PCR primer	COX2	Non-targeting
Oncology Reports	25322930	AP2A	miR-135a-5p	GCCGGCGCCCGAGCTCTGGCTC	RT-PCR primer	miR-135a/miR-137	miR-149
Oncology Reports	25322930	AP2A	miR-135a-5p	TACCTTGCGAAGTGCTTAAAC	RT-PCR primer	Reverse transcriptase primer U6	Non-targeting
Oncology Reports	25322930	AP2A	miR-135a-5p	TACCTTGCGAAGTGCTTAAAC	RT-PCR primer	RNU6	Non-targeting
Oncology Reports	25333643	KLF8	N/A	UUAAGUUACCUCCAAGGTG	siRNA	KLF8	Non-targeting
Oncology Reports	25333643	KLF8	N/A	CGAUAUGGAUAACUCAUATT	siRNA	KLF8	Non-targeting
Oncology Reports	25333643	KLF8	N/A	GCAGGTACAAGGGCTGGGTA	Genomic PCR	HIF1A (Chromosome 14: GRch38/hg38)	RPSA
Oncology Reports	25333643	KLF8	N/A	TGCCGGGACTGGGCTTTT	Genomic PCR	HIF1A (Chromosome 14: GRch38/hg38)	RPSA
Oncology Reports	25335112	IL-8	N/A	CCTCCACGACATCGCACTG	RT-PCR primer	AKT1	AKT1S1
Oncology Reports	25335112	IL-8	N/A	TCACAAAGAGCCCTCCATTATCA	RT-PCR primer	AKT1	AKT1S1
Oncology Reports	25370208	SMAD3	N/A	GCAGAGGCCACCTGGATTGTGC	RT-PCR primer	IL8	CXCL1
Oncology Reports	25370208	SMAD3	N/A	TGGCATGTTGCAGGCTCCTCAGAA	RT-PCR primer	IL8	CXCL1
Oncology Reports	25370208	SMAD3	N/A	GTGGGCGAGCGGTGTTCTG	RT-PCR primer	STAT3	Unrelated location on Chromosome 13: GRch38/hg38
Oncology Reports	25370943	B7-H3	N/A	CTCTCCAAAGGAAAGCGAGGTGGACAT	RT-PCR primer	B7-H3	CXCR4
Oncology Reports	25370943	B7-H3	N/A	AGACTGTACACTGTAGGTGCTGAAATCA	RT-PCR primer	B7-H3	CXCR4
Oncology Reports	25371324	CAP1	N/A	CCCGAATCACATTCTCCAAGAA	RT-PCR primer	GAPDH	H4
Oncology Reports	25384406	DJ-1	N/A	CACCTTTTTTCAAGACGGATGAACTTCAGGGTCAGCTTTTTTG	shRNA	Non-targeting	KRTAP24-1
Oncology Reports	25384406	DJ-1	N/A	AGCTCAAAAAAGCTGACCCTGAAGTTCATCCGTCTTGAAAAAA	shRNA	Non-targeting	KRTAP24-1
SGK	25421538	MACC1	N/A	TTUUCUAACCUGAACAUGUGACG	siRNA	MACC1	CCP110
SGK	25441684	ZFX	N/A	GGAGTGTTGGAGAAGTCATATTAC	RT-PCR primer	GAPDH	KLF8
Gene	25481456	FOXP3	N/A	CCAGCACCAGTTGAGGAAGT	RT-PCR primer	FOXP3	NLGN1
Oncology Reports	25482044	N/A	miR-218	CGGGCTTGTGCTGATCTA	RT-PCR primer	miR-218	Non-targeting
Oncology Reports	25501982	HOXA7	N/A	TCGCCCACACGCTCTGTTT	siRNA	HOXA7	HOXA4
SGK	25514843	GPR137	N/A	AAAGGGTGTAACGCAACTA	RT-PCR primer	GAPDH	ACTB
SGK	25514843	GPR137	N/A	GTGGACATCCGCAAAGAC	RT-PCR primer	GAPDH	ACTB
Oncology Reports	25524659	AIOLOS	N/A	GCAGGAGAATCGCTTGAACCT	RT-PCR primer	BAX	KIR2DL3
Oncology Reports	25524659	AIOLOS	N/A	CTTGTTGCCCAGGCTTGAGT	RT-PCR primer	BAX	SYNRG
Oncology Reports	25524659	AIOLOS	N/A	GCCCTTCAAGTGTTTCACCAA	RT-PCR primer	AIOLOS	IDO1
Oncology Reports	25524659	AIOLOS	N/A	GCCTTTCCAGCCAGACAAATAT	RT-PCR primer	AIOLOS	IDO1
Oncology Reports	25524805	XIAP	N/A	TGTGGGCATCAATGGATTTGG	RT-PCR primer	GAPDH	GAPDHS
Oncology Reports	25524805	XIAP	N/A	ACACCATGTATTCCGGGTCAAT	RT-PCR primer	GAPDH	GAPDHS
Oncology Reports	25524805	XIAP	N/A	GATCCTTCTCCGAACGTGTCACGTTCAAGAGAAAACTACTTCTTTTACCTTAGA	shRNA	Non-targeting	MBTD1
Oncology Reports	25530340	HMGN2	N/A	CCAGCCATCAGCCATGAGGGT	RT-PCR primer	HMGN2	DEFB4A
Oncology Reports	25530340	HMGN2	N/A	GGAGCCCTTTCTGAATCCGCA	RT-PCR primer	HMGN2	DEFB4A
Oncology Reports	25530340	HMGN2	N/A	GGCAGATGGTCGTTTGGCTGAATA	RT-PCR primer	ACTB	POU5F1
Oncology Reports	25572427	XIAP	N/A	GATCCACTGGACAGAGAAAGAGCCTTCAAGAGAGGCTCTTTCTCTGTCCAGTTTTTTTGGAAA	shRNA	XIAP	BIRC5
Oncology Reports	25572427	XIAP	N/A	AGCTTTTCCAAAAAAACGGACAGAGAAAGAGCCTCTCTTGAAGGCTCTTTCTCTGTCCAGTG	shRNA	XIAP	BIRC5
Oncology Reports	25572427	XIAP	N/A	TGTGGGCATCAATGGATTTGG	RT-PCR primer	GAPDH	GAPDHS
Oncology Reports	25572427	XIAP	N/A	ACACCATGTATTCCGGGTCAAT	RT-PCR primer	GAPDH	GAPDHS
Oncology Reports	25572427	XIAP	N/A	GATCCTTCTCCGAACGTGTCACGTTCAAGAGAAAACTACTTCTTTTACCTTAGA	shRNA	Non-targeting	MBTD1
Oncology Reports	25572427	XIAP	N/A	AGCTTCTTCTTTCTCCGAACGTGTCACGTCTCTTGAAAAACTACTTCTTTTACCTTG	shRNA	Non-targeting	MBTD1
Oncology Reports	25573172	DKK3	N/A	AAUGGUCUGGUACUUAUUCC	siRNA	DKK3	DKK1
Oncology Reports	25573172	DKK3	N/A	GGAAUAAGUACCAGACCAUUG	siRNA	DKK3	DKK1
Oncology Reports	25573172	DKK3	N/A	TGGTTTGCAAAGACCACCTCCA	RT-PCR primer	WNT3A	WNT1
Oncology Reports	25573172	DKK3	N/A	TGATTCCAGGAGGCAAACGCAT	RT-PCR primer	WNT3A	WNT1
miR-145	25578496	SMAD3	miR-145	GTGCTTTGTGGAGGGTACTTCAT	RT-PCR primer	miR-145	BMI1
Oncology Reports	25585997	CTH	N/A	GCCCAGTTCCGTGAATCTAA	RT-PCR primer	CTH	Non-targeting
Oncology Reports	25591821	p53	mIR-1246	TATTGCACTCGTCCCCTGCT	RT-PCR primer	miR-1246	miR-92b
Oncology Reports	25591821	p53	mIR-1246	GTGCAGGGTCCGAGGT	RT-PCR primer	miR-1246	Possible universal reverse primer
Oncology Reports	25592064	BCL2	N/A	GTCCTCAGCCCTCGCTCT	RT-PCR primer	BCL2	BBC3
Oncology Reports	25592064	BCL2	N/A	CACCTAATTGGGCTCCATCT	RT-PCR primer	BCL2	BBC3
Oncology Reports	25592064	BCL2	N/A	CCCAGTGGACAGCGAGC	RT-PCR primer	FLIP	CDKN1A
Oncology Reports	25592064	BCL2	N/A	ACTGCAGGCTTCCTGTGCGC	RT-PCR primer	FLIP	CDKN1A
Oncology Reports	25592200	PPARγ	N/A	CTGCTGACTTTACAGAAGAAACA	siRNA	Non-targeting	IDE
Oncology Reports	25592872	PLK1	N/A	ACGCACCCCAACTACAACTC	RT-PCR primer	ACTB	KLK14
Oncology Reports	25606801	RHOC	miR-10b	AACTGGTGTCGTGGAGTCGGC	RT-PCR primer	miR-10b	Possible universal reverse primer
Oncology Reports	25607636	CBX4	miR-195	GCGAGCACAGAATTAATACGAC	RT-PCR primer	miR-195	Possible universal reverse primer
Oncology Reports	25625234	CD-147	N/A	TGGACTCTGGAATCCATTCTG	RT-PCR primer	GAPDH	CTNNB1
Oncology Reports	25625234	CD-147	N/A	AAAATCCCTGTTCCCACTCA	RT-PCR primer	GAPDH	CTNNB1
SGK	25629696	TPD52L2	N/A	TTCACAGGCAGGACAGAAGA	RT-PCR primer	Actin	TPD52L2
SGK	25629696	TPD52L2	N/A	TTGAAGGTCGCAGAGTTCCT	RT-PCR primer	Actin	TPD52L2
SGK	25629696	TPD52L2	N/A	AACCCAAACACTTTGGCAAG	RT-PCR primer	TPD52L2	ANLN
SGK	25629696	TPD52L2	N/A	ATGCAGTGTGGTGCACATTT	RT-PCR primer	TPD52L2	ANLN
Oncology Reports	25633534	SP1	miR-375	GCGGTACCGCTAGCCAGCTGGGCCGCCCTTGT	Mimic sequence	CCND1	Non-targeting
Oncology Reports	25634668	PTPRJ	N/A	GGTGGGGGAGGAGGCTTGAGG	RT-PCR primer	BAX	Non-targeting
SGK	25640194	MACC1	N/A	TTUUCUAACCUGAACAUGUGACG	siRNA	MACC1	CCP110
Oncology Reports	25647264	IGF-1R	N/A	CGACAGGCCUCGUGUAUGA	siRNA	IGF-1R	HDAC4
Oncology Reports	25647264	IGF-1R	N/A	UCAUACACGAGGCCUGUCG	siRNA	IGF-1R	HDAC4
Oncology Reports	25647524	GPER	N/A	CAAGATCACCAGCATCATG	RT-PCR primer	HIF1A	TENM2
Oncology Reports	25682742	ANUBL1	miR-182	CCGAGACAGATAACGAGGAT	RT-PCR primer	ANUBL1	Non-targeting
Oncology Reports	25682742	ANUBL1	miR-182	GAGGTCTTTCTGCTAGAC	RT-PCR primer	ANUBL1	Non-targeting
Gene	25701598	TGF-β1	N/A	CAGCTGCACCTGACGCCCTT	RT-PCR primer	BAX	BCL2
Gene	25701598	TGF-β1	N/A	GCCTCCGTTATCCTGGATCC	RT-PCR primer	BAX	BCL2
Oncology Reports	25710185	EGR1	N/A	TCGCCTCGATGGAGCTCCTC	RT-PCR primer	EGR1	MST1R
Oncology Reports	25710185	EGR1	N/A	CATGTGTGCCACTGTGACGT	RT-PCR primer	EGR1	MST1R
C+G	25721211	PEBP4	miR-15b	GATCATATGAGAGTGACATACTGATGCCTAC	Genomic PCR	PEBP4	PEBP1
C+G	25721211	PEBP4	miR-15b	GATCTGCAGGGGTTAGCTTGGGGACCTGAAC	Genomic PCR	PEBP4	PEBP1
Oncology Reports	25738322	MCM2	N/A	ACCTGCTCTGCCACTAACTG	RT-PCR primer	GAPDH	MCM2
Oncology Reports	25738322	MCM2	N/A	UAGAUUCUUUCCUCAGGUCTT	siRNA	Non-targeting	MCM2
Oncology Reports	25738530	PSD	N/A	TGAACGGGAAGCTCACTGG	RT-PCR primer	SMARCC1	GAPDH
Oncology Reports	25738530	PSD	N/A	TCCACCACCCTGTTGCTGTA	RT-PCR primer	SMARCC1	GAPDH
Oncology Reports	25738530	PSD	N/A	CGCCAGCATCCACCACG	RT-PCR primer	VPS37A	Non-targeting
Oncology Reports	25738530	PSD	N/A	TTGAGTTTGTGAATGAC	RT-PCR primer	VPS37A	TYK2
Oncology Reports	25738917	RBM5	N/A	ACACGATGGATGGAAGCCA	RT-PCR primer	RBM5	RBM10
Oncology Reports	25738917	RBM5	N/A	TCTGCTCTGCCTCTGACTT	RT-PCR primer	RBM5	RBM10
Gene	25746323	P300	N/A	AGGGTGAGCCACAGTCCAGAGC	RT-PCR primer	P300	FOXA3
miR-145	25762621	E2F3	miR-145	CAGTGCGTGTCGTGGAGT	RT-PCR primer	miR-145 sense primer	Possible universal reverse primer
Oncology Reports	25778742	COXIII	N/A	CCCGCTAAATCCCCTAAAG	RT-PCR primer	COXIII	GATAD2A
Oncology Reports	25778742	COXIII	N/A	GGAAGCCTGTGGCTCAAAA	RT-PCR primer	COXIII	Non-targeting
Oncology Reports	25812575	USP39	N/A	TCGAGAAGGTATATTGCTGTTGACAGTGAGCGAAAGGTTAAGGTGAGCTCATCGTAGTGAAGCCACAGATGTACGATGAGCTCACCTTAACCTTGTGCCTACTGCCTCGG	shRNA	USP39	NOB1
Oncology Reports	25812575	USP39	N/A	AATTCCGAGGCAGTAGGCACAAGGTTAAGGTGAGCTCATCGTACATCTGTGGCTTCACTACGATGAGCTCACCTTAACCTTTCGCTCACTGTCAACAGCAATATACCTTC	shRNA	USP39	NOB1
Oncology Reports	25812695	MCL-1	N/A	GUAAUUAUUGACACAUUUCU	siRNA	MCL1	PMAIP1
Oncology Reports	25813250	EIF4E	miR-141	AAGGGAAGGTTGCTGGATAGG	RT-PCR primer	GAPDH	PDCD4
Oncology Reports	25813250	EIF4E	miR-141	CACATCCACCTCCTCCACATC	RT-PCR primer	GAPDH	PDCD4
Oncology Reports	25813398	ATAD2	N/A	ATAGCACAGCCTGGATAGCAACGTAC	RT-PCR primer	GAPDH	ACTB
Oncology Reports	25813398	ATAD2	N/A	CACCTTCTACAATGAGCTGCGTGTG	RT-PCR primer	GAPDH	ACTB
Oncology Reports	25823469	LOX1	N/A	CGCTGCCAGCTCTCGCACTC	RT-PCR primer	ACTB	ACTG1
Oncology Reports	25823469	LOX1	N/A	TTGCGACCGGCAGAGAAACGC	RT-PCR primer	ACTB	ACTG1
C+G	25824776	EZH2	miR-218	GTCGGATTGATGAAACCCAGACACA	RT-PCR primer	ACTB	B2M
C+G	25824776	EZH2	miR-218	TTAGCTGTGCTCGCGCTACTCTCTC	RT-PCR primer	ACTB	B2M
Oncology Reports	25845681	PTEN	mIR-21	GTGCAGGGTCCGAGGT	RT-PCR primer	RNU6	Possible universal reverse primer
Oncology Reports	25846394	PI3K	N/A	GCTGAGGCAGAAGGGTTATG	RT-PCR primer	BCL2	BLCL2
Oncology Reports	25846394	PI3K	N/A	GCCCCCTTGAAAAAGTTCAT	RT-PCR primer	BCL2	BLCL2
Gene	25863178	N/A	miR-210-3p	TGCGTGTCGTGGAGTC	RT-PCR primer	miR-let-7c	Possible universal reverse primer
Oncology Reports	25872572	PDCD10	miR-181b	ATCATCGAGCTCCAGGCTGGAGCTGGTTTCCATG	RT-PCR primer	TCL1	LAMP3
Oncology Reports	25872572	PDCD10	miR-181b	CTTCGATGACTTCTCTGTC	RT-PCR primer	GRIA1	Non-targeting
Oncology Reports	25873431	hTERT	N/A	CTTAGCACCCCTGGCCAAG	RT-PCR primer	ACTB	GAPDH
Oncology Reports	25873431	hTERT	N/A	GATGTTCTGGAGAGCCCCG	RT-PCR primer	ACTB	GAPDH
Gene	25895478	BCS1L	N/A	CAATCGCACCAGCATTAAGGG	RT-PCR primer	GJB3	GJB4
Gene	25895478	BCS1L	N/A	TGATCTTATCTGCTGATCTCGCAG	RT-PCR primer	GJB3	GJB4
Oncology Reports	25901555	MMP9	miR-15b	GATACTCGAGCAGAAGTTTGGCTAATTTAATAATC	RT-PCR primer	miR-15b	MSH4
miR-145	25913620	RAD18	mIR-145	CGCTTCACGAATTTGCGTGTCAT	RT-PCR primer	RNU6 RT primer	RNU6 reverse primer
Gene	25917967	ANP	N/A	GTGGTGTTGAGGAAAGCAGACA	RT-PCR primer	RNA18S	RPS18
Gene	25917967	ANP	N/A	TGATCACACGTTCCACCTCATC	RT-PCR primer	RNA18S	RPS18
Oncology Reports	25954856	STAT3	N/A	CGGACAGACAGACAGACACC	RT-PCR primer	OSM	VEGFA
Oncology Reports	25954856	STAT3	N/A	GAGAACAGCCCAGAAGTTGG	RT-PCR primer	OSM	VEGFA
Oncology Reports	25955111	CXCR4	miR-494	GCAGGAGGAAGAAGAAGCAC	RT-PCR primer	CD44	CPAMD8
Oncology Reports	25955111	CXCR4	miR-494	GCCAGAGCCAACGTCAAGCATCTC	RT-PCR primer	CTNNB1	CXCL12
Oncology Reports	25955111	CXCR4	miR-494	GGCAAAGTGTCCAAAACAAAGCCC	RT-PCR primer	CTNNB1	CXCL12
Oncology Reports	25955111	CXCR4	miR-494	TGCTTGCCTGATGACTACCTG	RT-PCR primer	LEF1	GPC1
Oncology Reports	25955111	CXCR4	miR-494	TGAGCACATTTCGGCAATAG	RT-PCR primer	LEF1	GPC1
Oncology Reports	25955111	CXCR4	miR-494	CTCGATGAGGAAGGGTTTGA	RT-PCR primer	CD44	GPC3
Oncology Reports	25955111	CXCR4	miR-494	ATGTCCCTCGCAAATTGAAG	RT-PCR primer	CCND1	GPC4
Oncology Reports	25955111	CXCR4	miR-494	TCAAAATCGAGATCCCCTTG	RT-PCR primer	CCND1	GPC4
Oncology Reports	25955111	CXCR4	miR-494	TTTCACAAGTCTCGGCCTCT	RT-PCR primer	CDH2	TTLL7
Oncology Reports	25963391	ATM	miR-18a	CAGTGCAGGGTCCGAGGTAT	RT-PCR primer	miR-18a	Possible universal reverse primer
Oncology Reports	25976502	TRAF4	miR-370	CCAAGTTGCATTTGACCTGG	RT-PCR primer	ACTB	Non-targeting
Oncology Reports	25976502	TRAF4	miR-370	GACCTGCGAGATGCCTCACC	RT-PCR primer	ACTB	Non-targeting
Oncology Reports	25976502	TRAF4	miR-370	GTAGGCGATATCGTCTGCTAC	RT-PCR primer	miR-370	Non-targeting
Oncology Reports	25976502	TRAF4	miR-370	TAGAAGGTAGCACCCGATG	RT-PCR primer	miR-370	Non-targeting
Oncology Reports	25976502	TRAF4	miR-370	GTAGATACTGCAGTACG	RT-PCR primer	RNU6	Non-targeting
Oncology Reports	25976502	TRAF4	miR-370	ATCGCATGACGTACCTGAGC	RT-PCR primer	RNU6	Non-targeting
Oncology Reports	25976502	TRAF4	miR-370	CTGGACATTTGATCATGCAG	RT-PCR primer	TRAF4	Non-targeting
Oncology Reports	25976502	TRAF4	miR-370	ATTTGATCCAATAGTTGCTCGA	RT-PCR primer	TRAF4	Non-targeting
Oncology Reports	25997995	MCL-1	miR-193b	AGGGCAAGAGGATTAT	RT-PCR primer	miR-193b	CDC42
Oncology Reports	25997995	MCL-1	miR-193b	CTGTAGAGGGAGCAGAA	RT-PCR primer	miR-193b	MCL1
Oncology Reports	25998745	IGFR1	N/A	AAATCGAGGCTGAGCCAG	RT-PCR primer	IGFBP3	Non-targeting
Oncology Reports	25998939	TRIAP1	N/A	GCTGATTCCACCCAAGTA	RT-PCR primer	TRIAP1	Non-targeting
Oncology Reports	26035691	CD44	miR-34a	ACGUGACACGUUCGGAGAATT	RT-PCR primer	HDAC1	Non-targeting
Oncology Reports	26044651	RPL23	N/A	ATGGTGATGGTGATGATGTGCAAT	RT-PCR primer	CEA	BTBD11
Oncology Reports	26044651	RPL23	N/A	GGTGATGGTGATGATGTGCAAT	RT-PCR primer	CEA Promoter	BTBD11
Oncology Reports	26058359	CLDN4	N/A	CAGAGTCCGTGAAGGCAG	RT-PCR primer	GAPDH	DLK1
Oncology Reports	26058359	CLDN4	N/A	TGCCCTAGTGTAGATGGCTGCAAGAATTCAAGAGATTCTTGCAGCCATCTACACTAGGGCTTTTTTC	shRNA	Non-targeting	KDM3A
Oncology Reports	26058359	CLDN4	N/A	AATATTACTACCAATAAAAACCATCACAC	Unmethylated RT-PCR primer	CLAUDIN4	Non-targeting
Oncology Reports	26058359	CLDN4	N/A	TGTATTTTGTGAATGTTAAGTTTGT	Unmethylated RT-PCR primer	CLAUDIN4	TMED5
Oncology Reports	26058972	PGE2	N/A	AAGGACCACCGCATCTCTAC	RT-PCR primer	SNAI1	BIRC5
Oncology Reports	26058972	PGE2	N/A	CCAGCTCCTTGAAGCAGAAGA	RT-PCR primer	SNAI1	BIRC5
SGK	26079730	EAG1	N/A	CTAGGTGTTCTAGTCTGGACT	siRNA	Non-targeting	GYPC
Oncology Reports	26080853	NET1	N/A	CTCACTAACCTCCAACCCCCTG	siRNA	Non-targeting	ERGIC1
Oncology Reports	26080853	NET1	N/A	UCUUUGUGACCCGGUUCAG	siRNA	Survivin	Non-targeting
Oncology Reports	26080853	NET1	N/A	ACACCAGAAACGAGAACCAAAGG	siRNA	TSPAN1	Non-targeting
SGK	26081192	USP39	N/A	ACCACAACGGAAACACG	RT-PCR primer	USP39	RBBP6
SGK	26081192	USP39	N/A	CCAGCGATGGCAACTAC	RT-PCR primer	USP39	RBBP6
Oncology Reports	26081937	PDPN	N/A	GAUAACACGUGUGGUGAACAATT	siRNA	PDPN	Non-targeting
SGK	26137099	KLF8	N/A	GGCTGTGGTCTCATCTGC	RT-PCR primer	KLF8	CMTM3
SGK	26137099	KLF8	N/A	GGGTGTTTGGCTTCTTTGC	RT-PCR primer	KLF8	CMTM3
C+G	26166038	SMURF2	miR-15b	TGCCTCTGCAGGGCTTCAAAG	RT-PCR primer	TGFβ1	SMURF2
Oncology Reports	26177962	ERK5	N/A	GCTGCCCAACGCACCGAATA	RT-PCR primer	GAPDH	CDKN2A
Oncology Reports	26178254	NOB1	N/A	CTAGCCCGGCCAAGGAAGTGCAATTGCATACTCGAGTATGCAATTGCACTTCCTTGGTTTTTTGTTAAT	shRNA	Non-targeting	NOB1
Oncology Reports	26178254	NOB1	N/A	CTAGCCCGGTTCTCCGAACGTGTCACGTATCTCGAGATACGTGACACGTTCGGAGAATTTTTTTAAT	shRNA	NOB1	Non-targeting
Oncology Reports	26238143	RAB23	N/A	TAGACCACCTTCAGTGAGGC	RT-PCR primer	RAB23	Non-targeting
Oncology Reports	26238396	Cortactin	N/A	CAAGCUUCGAGAGAAUGUCUUTT	siRNA	Cortactin	FAM104A
Oncology Reports	26238482	SPARC	N/A	ATCTGGACCCTCCTACCTCTGG	RT-PCR primer	ELP5	FAS
Oncology Reports	26238482	SPARC	N/A	GATGCAGGCCTTCCAAGTTCT	RT-PCR primer	ELP5	FAS
Oncology Reports	26238482	SPARC	N/A	CACCCTCACCTCCAAGGAC	RT-PCR primer	CD164L2	FCHSD1
Oncology Reports	26238482	SPARC	N/A	GTTCCTGTGTTAGTTTGCTT	RT-PCR primer	AKT3	GBP4
Oncology Reports	26238482	SPARC	N/A	GTGACCTGAGTTCCCAGA	RT-PCR primer	CD164L2	Non-targeting
Oncology Reports	26238482	SPARC	N/A	GGCCTGGATCTTTCTCCTT	RT-PCR primer	SPARC	Non-targeting
Oncology Reports	26238482	SPARC	N/A	TTCATTTTTATTTTTTATAG	RT-PCR primer	AFM	NOS1AP
Oncology Reports	26238482	SPARC	N/A	CTGCAAAGGACATGATCTTG	RT-PCR primer	AKT3	SATL1
Oncology Reports	26239167	SGPP1	N/A	ACTGAACCTGACCGTACACTCTGTCAGGGAAATACCAA	RT-PCR primer	SGPP1	DAP1
Oncology Reports	26239167	SGPP1	N/A	ATGGACAAGCATCCCTTCC	RT-PCR primer	SGPP1	Non-targeting
Oncology Reports	26239614	AMOT	miR-205	ATACGGTGATGGAGAAACAG	RT-PCR primer	AMOT	AMOTL1
Oncology Reports	26239614	AMOT	miR-205	TGAAGAACTGCGACTGTG	RT-PCR primer	AMOT	AMOTL1
Oncology Reports	26239614	AMOT	miR-205	AACGCTTCACGAATTTGCGT	RT-PCR primer	RNU6 R RT-PCR primer targeting RT primer	Non-targeting
Oncology Reports	26239614	AMOT	miR-205	GTGCAGGGTCCGAGGT	RT-PCR primer	Universal Reverse targeting RT primer	Non-targeting
Oncology Reports	26239725	GAL9	miR-222	GCCGAGGGTTGGGTGGAG	RT-PCR primer	miR-22	miR-296
Oncology Reports	26252575	p53	N/A	TCCCGTTGTCCCAGCGTT	RT-PCR primer	p53 exon 11	Non-targeting
Oncology Reports	26252838	NOTCH2	N/A	TGTGCCTCAAGCAACTACCAG	RT-PCR primer	DDL1	Non-targeting
Oncology Reports	26260613	HOXD10	N/A	AACCGAGTTGAACCACG	RT-PCR primer	MMP9	Non-targeting
Gene	26275944	ZEB1	miR-205	GCGAGCACAGAATTAATACGAC	RT-PCR primer	miR-205	Possible universal reverse primer
Gene	26283150	BMP1	N/A	TCCTCTGCTGGTTCCTGACT	RT-PCR primer	ENPP1	EDN1
Gene	26283150	BMP1	N/A	ATGGAAGCCAGTGAAGATGG	RT-PCR primer	ENPP1	EDN1
miR-145	26309531	FSCN1	miR-145	TCCACTAGTCAGAGGGTTTCCGGTAC	RT-PCR primer	miR-145	FOXC1
miR-145	26309531	FSCN1	miR-145	TCGGCTAGCGATGGAAAGAAAAGCAA	RT-PCR primer	miR-145	FSTL4
miR-145	26309531	FSCN1	miR-145	ACACTCCAAGGGCTGTAACGGGTGCCGGAA	RT-PCR primer	RNU6	KLF7
miR-145	26309531	FSCN1	miR-145	CTCAACTGGTGTCGTGGAGTCGGCAATTGACAAGTTGAAATATG	RT-PCR primer	RNU6	SERPINI1
Oncology Reports	26323553	HAX-1	N/A	AAGTTGTCCAAAGAAACCTGT	RT-PCR primer	HAX-1	TFAM
Oncology Reports	26323892	NANOG	N/A	CCCAGCAGGTCTTCATCATGT	RT-PCR primer	KIT	PRPF31
Oncology Reports	26328747	TGF-B1	N/A	CCGATAGTGGAACACAACACC	RT-PCR primer	ACAN	NCAN
Oncology Reports	26328747	TGF-B1	N/A	AAGATTCCAGTTGTTGGGTCA	RT-PCR primer	COL2A	Non-targeting
Oncology Reports	26328747	TGF-B1	N/A	GCCTGTGTCTGCTTTTTCTGT	RT-PCR primer	COL2A	WNK3
Oncology Reports	26329007	CD90	N/A	GCATGGGCTAAGGATTTGAA	RT-PCR primer	CD90	LTF
Oncology Reports	26329007	CD90	N/A	TCCCAAATTTAGCCTGTTGG	RT-PCR primer	CD90	LTF
Oncology Reports	26329778	IFN α/β	N/A	GTTATGAATGTAGGAGCCCTTATG	RT-PCR primer	MGMT	CFHR1
Oncology Reports	26329778	IFN α/β	N/A	TGACAACGGGAATGAAGTAATG	RT-PCR primer	MGMT	CFHR1
Oncology Reports	26329778	IFN α/β	N/A	TGTGGGTTTCCTGTGCTAATG	RT-PCR primer	NF-κB	CFHR3
Oncology Reports	26329778	IFN α/β	N/A	GAGACCAGCCTTTCTCCGTA	RT-PCR primer	NF-κB	CFHR3
Oncology Reports	26351877	PI3K	miR-192-5p	GGACTTTCTTCATTCACACCG	RT-PCR primer	miR-192-5p	CDK6
Oncology Reports	26351877	PI3K	miR-192-5p	GACCACTGAGGTTAGAGCCA	RT-PCR primer	miR-192-5p	CDK6
Oncology Reports	26352173	MMP2	N/A	AGGTTGGATACATCACTGCATTAGG	RT-PCR primer	MMP9	MMP7
Oncology Reports	26352173	MMP2	N/A	TCAAGCCGGAGGTCAACAAC	RT-PCR primer	RHOA	RHO
Oncology Reports	26352173	MMP2	N/A	ACGAGCTGCCCATAGCAGAA	RT-PCR primer	RHOA	RHO
Gene	26364572	CD34	N/A	CCGGGGCAGCACGGCGGGCCGCTGG	RT-PCR primer	IGHE	GAK
Oncology Reports	26370320	CD133	N/A	TCCCGTATGAAAGCATCGTGG	RT-PCR primer	SOX2	QSOX2
Oncology Reports	26370320	CD133	N/A	CCCATTTGGGTAGATCAGGTAAC	RT-PCR primer	SOX2	QSOX2
Oncology Reports	26397041	GlcNAc	N/A	TCTGTTCGGACAACTTCCTTCA	RT-PCR primer	LGALS2	NR4A1
Oncology Reports	26397843	BCL2	miR-205	ATTTTGTAGTCACCCACCTCTAAGG	RT-PCR primer	BCL2	CDH1
Oncology Reports	26397843	BCL2	miR-205	CATCTCCCTTCACAGCAGAACTTAAC	RT-PCR primer	BCL2	CDH1
Oncology Reports	26397843	BCL2	miR-205	ACACTCCAGCTGGGTAGGTAGTTTCATGTTGTT	RT-PCR primer	miR-205	miR-196a
Oncology Reports	26397843	BCL2	miR-205	CTCAACTGGTGTCGTGGA	RT-PCR primer	miR-205	Possible universal reverse primer
Oncology Reports	26398820	LC3	N/A	TGCACCACCAACTGCTTAGC	RT-PCR primer	ACTB	GAPDH
Oncology Reports	26398820	LC3	N/A	GGCATGGACTGTGGTCATGAG	RT-PCR primer	ACTB	GAPDH
Oncology Reports	26498848	MRTF	N/A	GTCCATGCGAACTGCCATCTGATCCGCTCT	RT-PCR primer	SIP1	ZEB2
Oncology Reports	26503336	CMTM8	N/A	ACCACAGTCCATGCCATCAC	RT-PCR primer	18S	GAPDH
Oncology Reports	26503336	CMTM8	N/A	TCCACCACCCTGTTGCTGTA	RT-PCR primer	18S	GAPDH
Oncology Reports	26503336	CMTM8	N/A	AAAGGATCCTCACTGT	RT-PCR primer	CMTM8	TPD52L2
Oncology Reports	26503358	CAV1	N/A	AACACGTAGCTAGCTGCCCTTCAG	RT-PCR primer	CAV1	Non-targeting
Oncology Reports	26530025	Notch1	N/A	CGAGTTGCTTCCCGATACTTC	RT-PCR primer	CK20	CSNK2A1
Oncology Reports	26530025	Notch1	N/A	ACTTGCCAGCATACAACCCAA	RT-PCR primer	CK20	CSNK2A1
Oncology Reports	26530130	N/A	PRNCR1	AAGCGCGCACCAGCGCCUCC	siRNA	Non-targeting	LRRC14B
Oncology Reports	26531156	CKS1	N/A	AACATCTTTCTGATAACATTA	siRNA	CKS2	CKS1BP2
Oncology Reports	26531156	CKS1	N/A	AAGTTTGTATGCATTTAA	siRNA	CKS1	Non-targeting
Oncology Reports	26531241	TACC3	N/A	GACTCATGACCACAGTCCATGC	RT-PCR primer	ACTB	GAPDH
Oncology Reports	26531241	TACC3	N/A	AGAGGCAGGGATGATGTTCTG	RT-PCR primer	ACTB	GAPDH
Oncology Reports	26531674	ILK	N/A	TGCCGATGGTGATGACCTGG	RT-PCR primer	GAPDH	ACTB
Oncology Reports	26531674	ILK	N/A	GCTGTCCCTGTACGCCTCTG	RT-PCR primer	GAPDH	ACTBP11
Oncology Reports	26531778	PTEN	N/A	UCCAGACGGCGCAGUGGGCGACCGCUAC	siRNA	Non-targeting	PTPN1
Oncology Reports	26549165	PLK1	miR-296-5p	CGAGCACAGAATCGCTTCA	RT-PCR primer	RNU6	Non-targeting
Oncology Reports	26549498	FRA-1	N/A	GCATGGGCTAAGGATTTGAA	RT-PCR primer	FRA-1	LTF
Oncology Reports	26549498	FRA-1	N/A	TCCCAAATTTAGCCTGTTGG	RT-PCR primer	FRA-1	LTF
Oncology Reports	26549498	FRA-1	N/A	ATACTCGAATGAACCTGGCCATCAGCAT	Genomic PCR	FRA-1	THY1
Oncology Reports	26549498	FRA-1	N/A	GCGGAATTCTCACAGGGACATGAAATCCG	Genomic PCR	FRA-1	THY1
Oncology Reports	26549670	N/A	HOTAIR	ATTCTTAAATTGGGCCTGGGTC	RT-PCR primer	HOTAIR	DAB1
Oncology Reports	26573109	JNK	N/A	CAGCAGCAGCAGCAGCAGCTT	siRNA	EGR-1	KRT1
Oncology Reports	26573731	MYC	N/A	CCCTGGTGCCGTGAAGC	RT-PCR primer	MYC	POU5F1
Oncology Reports	26573731	MYC	N/A	TTGCTCGAGTTCTTTCTGCAGA	RT-PCR primer	MYC	POU5F1
Oncology Reports	26573744	MYO10	miR-340	GCCCAACUACAGAAAUGGUTT	siRNA	MYO10	MET
Oncology Reports	26573744	MYO10	miR-340	ACCAUUUCUGUAGUUGGGCTT	siRNA	MYO10	MET
Oncology Reports	26573744	MYO10	miR-340	UUCUCCGAACGUGUCACGUTT	siRNA	miR-340	Non-targeting
Oncology Reports	26573744	MYO10	miR-340	ACGUGACACGUUCGUAGAATT	siRNA	miR-340	Non-targeting
Gene	26581508	HNRNPA1	N/A	GCGGAGGGTTTGAAAGAATATCTCGAGATATTCTTTCAAACCCTCCGCTTTTTT	shRNA	Non-targeting	TPD52L2
Gene	26642897	N/A	miR-134	GGGTACCCATGCACAGCAAGTCGGATT	Genomic PCR	precursor miR-187	Non-targeting
Gene	26642897	N/A	miR-134	GGGCCCTGTGTCGAGTCCCTC	Genomic PCR	precursor miR-187	Non-targeting
Gene	26680099	BRIP1	N/A	AAGUUACUCAGCCAAGAACGA	siRNA	Non-targeting	GTF2IP1
Oncology Reports	26706909	IGFBP7	N/A	TGTAAAACGACGGCCAGT	RT-PCR primer	VEGFA	Non-targeting
Oncology Reports	26706909	IGFBP7	N/A	CAGGAAACAGCTATGACC	RT-PCR primer	VEGFA	Non-targeting
Oncology Reports	26707376	uPA	N/A	CAAGATCACCAGCATCATG	RT-PCR primer	HIF1A	TENM2
Oncology Reports	26707908	STAT3	miR-124-3p	CTCAACTGGTGTCGTGGAGTCGGCAATTCAGTTGAGGGCATTCA	RT-PCR primer	miR-124-3p	POU2F2
SGK	26714478	PPM1D	N/A	AGTCCGGAGGAGATGTACA	RT-PCR primer	CTNNB1	CTNNBIP1
SGK	26714478	PPM1D	N/A	CGGAGGAGATGTACATTCATT	siRNA	CTNNB1	CTNNBIP1
SGK	26714478	PPM1D	N/A	CGGTCTTCCGTCTCCGACC	RT-PCR primer	CTNNB1	CTNNBIP1
SGK	26714478	PPM1D	N/A	CAGGAATTCCTACCCACTTGAGAAGCGGCTGATG	RT-PCR primer	PPMID	SMAD3
Oncology Reports	26717894	TGFB1	miR-663	TTTAGGCGGGGCG	RT-PCR primer	miR-663 reverse RT-PCR primer	miR-663 forward RT-PCR primer
Oncology Reports	26717894	TGFB1	miR-663	GTGCGTGTCGTGGAGTCG	RT-PCR primer	miR-663	Non-targeting
Oncology Reports	26718123	VEGFA	miR-206	UUCUCCGAACGUGUCACGUTT	siRNA	VEGFA	Non-targeting
Oncology Reports	26718770	CX3CL1	N/A	AUGAGUUGUAACCAGGUCAGCUUCC	siRNA	SLUG	ADAM17
Oncology Reports	26718770	CX3CL1	N/A	AUACAUGACAUAUUUCCCUCCCUGG	siRNA	SLUG	ADAM17
Oncology Reports	26718770	CX3CL1	N/A	UUUCUUUGCUGUCAACACGAUUCUG	siRNA	SLUG	ADAM17
Oncology Reports	26719072	SIK1	mIR-203	AAGGTTTCAGGGTATCAG	RT-PCR primer	Rb	CCNE1
Oncology Reports	26719072	SIK1	mIR-203	GTGGGTCTGTATGTTGTG	RT-PCR primer	Rb	CCNE1
Gene	26723509	Survivin	miR-542-3p	GTGCAGGGTCCGAGGT	RT-PCR primer	miR-542-3p reverse	Possible universal reverse primer
Gene	26723509	Survivin	miR-542-3p	GAGCGGTAGCACCATTTGAA	RT-PCR primer	RNU6	Non-targeting
Gene	26723509	Survivin	miR-542-3p	GTGCAGGGTCCGAGGT	RT-PCR primer	RNU6	Possible universal reverse primer
C+G	26758190	A20	miR-125a	GGGTTCCTTGGGGAGGAG	RT-PCR primer	miR-125a	pri-miR-125a
Gene	26774799	CCNB2	N/A	GTGCCCGGATGGTTACACC	RT-PCR primer	SATB2	STAB2
Gene	26774799	CCNB2	N/A	CTTCCTACAAATATGGCGGCAT	RT-PCR primer	SATB2	STAB2
Oncology Reports	26781452	TIPE2	N/A	UGGAGCGUGAGAGUCAAAG	siRNA	IRF4	Non-targeting
Oncology Reports	26781859	SMC1	N/A	ACTGAGAATCAGCCGGACTT	RT-PCR primer	TBXT	MTBP
Oncology Reports	26781859	SMC1	N/A	CTGCACTGCAAAGAACCACT	RT-PCR primer	TBXT	MTBP
Oncology Reports	26781859	SMC1	N/A	ATCTGACCCGTCGTGACG	RT-PCR primer	Slug	Non-targeting
Oncology Reports	26781859	SMC1	N/A	CGTCACGACGGGTCAGAT	RT-PCR primer	Slug	Non-targeting
Oncology Reports	26781859	SMC1	N/A	GGCGGATCCATGGTTCCTGAATGAT	RT-PCR primer	SMC1	Non-targeting
Oncology Reports	26781989	NOR1	miR-199a-5p	TGTTAGGCTAGCGATTGAGTTATTTGCTTACAC	RT-PCR primer	NOR	Non-targeting
Oncology Reports	26781989	NOR1	miR-199a-5p	CTGCACGAATTCGGTTAAGTATGGCCCGATCTA	RT-PCR primer	NOR	Non-targeting
Oncology Reports	26781989	NOR1	miR-199a-5p	GTGTCGTGGAGTCGGCAATTC	RT-PCR primer	miR-199a-5p	Possible universal reverse primer
Oncology Reports	26782095	RBM5	N/A	ACACGATGGATGGAAGCCA	RT-PCR primer	RBM5	RBM10
Oncology Reports	26782095	RBM5	N/A	TCTGCTCTGCCTCTGACTT	RT-PCR primer	RBM5	RBM10
Oncology Reports	26782286	NACK	N/A	CCGGCTTGTAAGTCCTGGTT	RT-PCR primer	NACK	LINC01136
Oncology Reports	26782286	NACK	N/A	TCTCTTGTGAAGGAACCGGC	RT-PCR primer	NACK	Non-targeting
Oncology Reports	26794135	MACC1	N/A	ACGCACCCCAACTACAACTC	RT-PCR primer	ACTB	KLK14
Oncology Reports	26796749	CREB1	miR-10b-5p	UAUGUAGCUAACAAGGUGCCA	siRNA	Non-targeting	UCA1
SGK	26835714	USP39	N/A	GTGGACATTCCGCAAAGAC	RT-PCR primer	Actin	Non-targeting
miR-145	26852750	MRP1	miR-145	ACCCACACTGAGGTTGGTTA	RT-PCR primer	MRP1	HIF-1α
Oncology Reports	26883473	IL-24	N/A	GTTGTGATGGGTTCTGA	RT-PCR primer	ACTB	PSMB9
Oncology Reports	26883473	IL-24	N/A	GAGCAATAGCGTCTGTG	RT-PCR primer	ACTB	PSMB9
Oncology Reports	26883573	NF-KB	N/A	GCTGCCCAACGCACCGAATA	RT-PCR primer	GAPDH	CDK2NA
Oncology Reports	26884249	BP-14	N/A	AGCCTCAGGTCATAAACATCATTG	RT-PCR primer	VIM	CDH1
Oncology Reports	26884249	BP-14	N/A	CAAATCGATGTGGATGTTTCCA	RT-PCR primer	CDH1	VIM
Gene	26930363	α-globin	N/A	CCTCGGCCCCACTGACCCTC	probe RT-PCR	HBA2	HBA1
Oncology Reports	26935526	FOXQ1	miR-506	CAGTGCGTGTCGTGGAGT	RT-PCR primer	miR-506	Possible universal reverse primer
Oncology Reports	26936591	EIF4A1	miR-1284	CTCAACTGGTGTCGTGGA	RT-PCR primer	miR-1294	Possible universal reverse primer
Gene	26956036	PPARγ	N/A	CGGCATGTGCAAAGCTGGTT	RT-PCR primer	ACTB	ACTG
Oncology Reports	26985856	SKA1	N/A	GTGGACATCCGCAAAGAC	RT-PCR primer	GAPDH	ACTB
Oncology Reports	26985856	SKA1	N/A	AAAGGGTGTAACGCAACTA	RT-PCR primer	GAPDH	ACTB
Oncology Reports	26985864	FASN	N/A	CTCTTTGATGTCACGACGATTTC	RT-PCR primer	ACTB	Non-targeting
Oncology Reports	26986176	TGF-B1	N/A	CAGTCCAACAAGAAAGGACG	RT-PCR primer	MMP9	PHF10
Oncology Reports	26986503	BLCAP	N/A	GCGAGATCTGTGCCGCTCCTCATCATCCATGTTCAAGAGACATGGATGATGAGGAGCGGCA	shRNA	Non-targeting	ADCYAP1R1
Oncology Reports	26986649	PI3K	N/A	GGUGUGACUAAUGCAATT	siRNA	SNAI1	TVP23C
Oncology Reports	26986830	ERK5	N/A	ACCCACTGTATGAGGGTTCC	RT-PCR primer	KRAS	Non-targeting
Oncology Reports	26986985	ADAM10	N/A	AUCUUGAUCUUCAUUGUGC	siRNA	Non-targeting	ACTB
Oncology Reports	26986985	ADAM10	N/A	GCACAAUGAAGAUCAAGAU	siRNA	Non-targeting	ACTB
Oncology Reports	26986985	ADAM10	N/A	TTCGAGCAAGAGTGGCCA	siRNA	ACTB	Non-targeting
C+G	27016414	HIF-1α	miR-421	TCGAGCTAGCCACCACCACTCCTGGCTAA	RT-PCR primer	miR-421 promoter F	CGNL1
C+G	27016414	HIF-1α	miR-421	UCUACUCUUUCUAGGAGGUUGUGA	siRNA	Non-targeting inhibitor	GALNT16
Oncology Reports	27035425	PIK3R2	N/A	TCAGCATTAACATGCGTGCTTTCC	RT-PCR primer	IL1B	AKT3
Oncology Reports	27035425	PIK3R2	N/A	CTTTATATCCTATGAATGAGCCATCTG	RT-PCR primer	IL1B	AKT3
Oncology Reports	27035425	PIK3R2	N/A	CAGTAGACACAAAACAGGCTCAG	RT-PCR primer	CDC6	KRAS
Oncology Reports	27035425	PIK3R2	N/A	TGTCGGATCTCCCTCACCAATG	RT-PCR primer	CDC6	KRAS
Oncology Reports	27035764	RUNX2	miR-205	AAGTGAGGTTAGGGCGAAATG	RT-PCR primer	RUNX2	ROCK1
Oncology Reports	27035764	RUNX2	miR-205	AAGGTAGTTGATTGCCAACGAA	RT-PCR primer	RUNX2	ROCK1
Gene	27048832	RUNX3	miR-130b	GTGCAGGGTCCGAGGT	RT-PCR primer	miR-130b reverse	Possible universal reverse primer
Gene	27048832	RUNX3	miR-130b	GTGCAGGGTCCGAGGT	RT-PCR primer	RNU6	Possible universal reverse primer
Oncology Reports	27109614	TSP50	N/A	GCGGAGGGTTTGAAAGAATATCTCGAGATATTCTTTCAAACCCTCCGCTTTTTT	shRNA	Non-targeting	TPD52L2
Oncology Reports	27121324	N/A	ANRIL	TTGGCTGATGTTTGTGGGAAG	RT-PCR primer	ABCB1	ABCB11
Oncology Reports	27121324	N/A	ANRIL	CCAAAAATGAGTAGCACGCCT	RT-PCR primer	ABCB1	ABCB11
Oncology Reports	27121324	N/A	ANRIL	GTGAATCGTGGCATCGACATA	RT-PCR primer	ABCC1	ABCC11
Oncology Reports	27121324	N/A	ANRIL	GCTTGGGACGGAAGGGAATC	RT-PCR primer	ABCC1	ABCC11
Oncology Reports	27121324	N/A	ANRIL	CTCACCGGATGCACCAATGTT	RT-PCR primer	GAPDH	GAPDHS
Oncology Reports	27121324	N/A	ANRIL	CGCGTTGCTCACAATGTTCAT	RT-PCR primer	GAPDH	GAPDHS
SGK	27130037	RPS15A	N/A	AGAGATGGAATGGTGGTTGG	RT-PCR primer	RPS15A	ZFP36L2
SGK	27130037	RPS15A	N/A	CCTCCTTTTTCGGTTTCCTC	RT-PCR primer	RPS15A	ZFP36L2
Gene	27154818	MT1-MMP	miR-150-5p	CGAGGAAGAAGACGGAAGAAT	RT-PCR primer	miR-150-5p	Possible universal reverse primer
Oncology Reports	27176480	S100A8	miR-155	TGGTGTCGTGGAGTCG	RT-PCR primer	miR-155	Possible universal reverse primer
Oncology Reports	27176480	S100A8	miR-155	AACGCTTCACGAATTTGCGT	RT-PCR primer	RNU6 reverse RT-PCR primer	RNU6 forward RT-PCR primer
Oncology Reports	27176594	PAD4	N/A	GGAGCCACTGCCTTCATAGTCAA	RT-PCR primer	VIM	CDH2
Oncology Reports	27176766	N/A	TBXT1	CCUCGAAUCCACAGUGATT	siRNA	TBXT1	Non-targeting
Oncology Reports	27177091	PI3K	N/A	GGTTGCTTTCTGTCTTCTGAA	RT-PCR primer	PRK	MLLT10
Oncology Reports	27220595	STAT3	N/A	GAGCACCTTCCATGACAGACCC	RT-PCR primer	HIF1A	CDH1
Oncology Reports	27220595	STAT3	N/A	GAGAACGCATTGCCACATACAC	RT-PCR primer	STAT3	CDH1
Oncology Reports	27221145	VEGF165B	N/A	CCACGTGAGAAGCCATGGGGCCCC	RT-PCR primer	MMP2	Non-targeting
Oncology Reports	27221674	ABCG2	N/A	AGAACCACACTGGACCACATC	RT-PCR primer	POU5F1	ANKRD55
Oncology Reports	27279152	CLDN1	N/A	TTCGTACCTGGCATTGACTGG	RT-PCR primer	GAPDH	CLDN1
Gene	27282281	p27	miR-222	CAGTGCGTGTCGTGGAGT	RT-PCR primer	miR-222	Possible universal reverse primer
Gene	27282281	p27	miR-222	TGGCGGAACTTGCAATCCTCAGT	RT-PCR primer	p27	PTEN
Gene	27282281	p27	miR-222	TCCCGTCGTGTGGGTCCTGA	RT-PCR primer	p27	PTEN
Oncology Reports	27350307	FBXW7	miR-24	TGGAAGTTTGAGAGTTGAGCCG	siRNA	miR-24	PTEN
Oncology Reports	27373316	COL11A1	N/A	GTGGACATCCGCAAAGAC	RT-PCR primer	GAPDH	ACTB
Oncology Reports	27373316	COL11A1	N/A	AAAGGGTGTAACGCAACTA	RT-PCR primer	GAPDH	ACTB
C+G	27400681	GFRα2	miR-17-5p	CACCATGAAGATCAAGATCATTGC	RT-PCR primer	GAPDH	ACTB
C+G	27400681	GFRα2	miR-17-5p	GGCCGGACTCATCGTACTCCTGC	RT-PCR primer	GAPDH	ACTB
Oncology Reports	27430162	TIM3	N/A	GGGCACTCCCAATAA	RT-PCR primer	MMP9	CDK1
Oncology Reports	27430162	TIM3	N/A	GATGCTAGGCTTCCTG	RT-PCR primer	MMP9	CDK1
Oncology Reports	27430162	TIM3	N/A	CGCTGAGTACGTCGTGGAGTC	RT-PCR primer	TIM3	GAPDH
Oncology Reports	27430162	TIM3	N/A	CTGATGATCTTGAGGCTGTTGTC	RT-PCR primer	TIM3	GAPDH
Oncology Reports	27430162	TIM3	N/A	CAGATACTGGCTAAATGGGGAT	RT-PCR primer	GAPDH	HAVCR2
Oncology Reports	27430162	TIM3	N/A	ACCTTGGCTGGTTTGATGAC	RT-PCR primer	GAPDH	HAVCR2
Oncology Reports	27430162	TIM3	N/A	TAAGACTACGGCGCGAAGC	shRNA	TIM3	Non-targeting
Oncology Reports	27430325	E2F3	miR-497	TGCGGGTGCTCGCTTCGCAGC	RT-PCR primer	RNU6	Non-targeting
Oncology Reports	27431378	MYO6	N/A	GCGGAGGGTTTGAAAGAATATCTCGAGATATTCTTTCAAACCCTCCGCTTTTTT	shRNA	Non-targeting	TPD52L2
Oncology Reports	27431648	KLF4	miR-7	GAACATTTGGGAAATCTCTTGC	Genomic PCR	VEGF-2 (Chr 6)	KDR
Oncology Reports	27461820	AKT1	mIR-520a	GAGUUUGGCUUUGUCAGGUUUCCCUUCGUGAAAGAAAAGAGAG	shRNA	miR-520a	DCC
C+G	27473273	FANCL	N/A	TCGGGTGGTCGCCAAATAC	siRNA	ERCC1	SETDB1
C+G	27473273	FANCL	N/A	CCAGGAAGCAACCACTTTC	siRNA	FANCL	FANCD2
C+G	27473273	FANCL	N/A	CTTGCTGTGTGACTGTCAC	siRNA	FANCL	RAD18
SGK	27478926	KLF8	N/A	AATGGCACCCTGCTCACGCA	RT-PCR primer	ACTB	CTNNB1
SGK	27478926	KLF8	N/A	GGCCCAGAATGCAGTTCGCCTT	RT-PCR primer	ACTB	CTNNB1
SGK	27478926	KLF8	N/A	GATCTGGTGTCCCAGCATG	RT-PCR primer	CD133	Non-targeting
SGK	27478926	KLF8	N/A	ACCGACGAGCAGGAGGGCTT	RT-PCR primer	c-JUN	Non-targeting
SGK	27478926	KLF8	N/A	CAGCGCACCCGGGTTGAAGT	RT-PCR primer	c-JUN	Non-targeting
SGK	27478926	KLF8	N/A	GGCCGCTGCCAAACTGGTCT	RT-PCR primer	c-MYC	Non-targeting
SGK	27478926	KLF8	N/A	CGGTCCTCCGGGTCTCCTCG	RT-PCR primer	Survivin	ASL
Oncology Reports	27498627	RUNX3	N/A	TCACAGGGGTTCCCTTCTCTC	RT-PCR primer	GAPDH	CDK2NB
Oncology Reports	27498627	RUNX3	N/A	CACTTCTTTGTGCCATCCATGG	RT-PCR primer	GAPDH	TDGF1P1
Oncology Reports	27498785	PTEN	miR-101	TCACACTATATCACATTGCCAGG	RT-PCR primer	miR-101	miR-23a + b
Oncology Reports	27498785	PTEN	miR-101	GCGAGGACAGAAGATTTG	RT-PCR primer	IL6	Non-targeting
Oncology Reports	27498787	ADAM9	miR-140	GCAGGGTCCGAGGTATTC	RT-PCR primer	mIR-140	Possible universal reverse primer
Oncology Reports	27499071	TGFB	miR-15b	GCGAGCACAGAATTAATACGACTCAC	RT-PCR primer	miR-15b forward primer	Possible universal reverse primer
Oncology Reports	27499071	TGFB	miR-15b	GCGAGCACAGAATTAATACGACTCACTATAGG	RT-PCR primer	miR-15b reverse RT-PCR	Possible universal reverse primer
Oncology Reports	27571748	MYC	miR-451	GCGAAGGGCTGAGACATTTAC	RT-PCR primer	MYC	MET
Oncology Reports	27571748	MYC	miR-451	GCGAGCACAGAATTAATACGAC	RT-PCR primer	miR-451	Possible universal reverse primer
Oncology Reports	27571748	MYC	miR-451	TGCTAAGAAGATTGGTGCTGTA	RT-PCR primer	MYC	RAC1
Oncology Reports	27572146	ETS	miR-145	CTCAACTGGTGTCGTGGAGTCGGCAATTCAGTTGAGAGGGAT	RT-PCR primer	miR-145 reverse RT-PCR primer	miR-145 RT primer
Oncology Reports	27572553	BCL3	miR-19b	TGATAATTAGCAAGCAGGATTA	RT-PCR primer	miR-19b	Non-targeting
Oncology Reports	27573292	FOXQ1	N/A	GGAGCCACTGCCTTCATAGTCAA	RT-PCR primer	VIM	CDH2
Oncology Reports	27574009	TGFB1	miR-205	GGGGAGCCAAAAGGGTCATCATCT	RT-PCR primer	miR-195	GAPDH
Oncology Reports	27574009	TGFB1	miR-205	GAGGGGCCATCCACAGTCTTCT	RT-PCR primer	miR-195	GAPDH
Oncology Reports	27574108	FOXP3	N/A	TTTGATGGAGGTCTCCTAACACC	RT-PCR primer	CDH2	CDH12
Oncology Reports	27574108	FOXP3	N/A	ACGTTTAACACGTTGGAAATGTG	RT-PCR primer	CDH2	CDH12
Oncology Reports	27574108	FOXP3	N/A	GCTCCTTGAAATCGACCAGAA	RT-PCR primer	LMO2	ELMO2
Oncology Reports	27574108	FOXP3	N/A	GCGAGTCTGTTCGGTGATGT	RT-PCR primer	LMO2	ELMO2
Oncology Reports	27574108	FOXP3	N/A	AGGAACCCGAGTTCAGCTAC	RT-PCR primer	LAMA1	LAMB1
Oncology Reports	27574108	FOXP3	N/A	CACGTCGAGGTCACCGAAAG	RT-PCR primer	LAMA1	LAMB1
Oncology Reports	27574108	FOXP3	N/A	AGCAGTTGCACTGTGATGCC	RT-PCR primer	SLUG	NRK
Oncology Reports	27574108	FOXP3	N/A	ACTGCGACAAGGAGTACACC	RT-PCR primer	SNAI1	SNAI3
Oncology Reports	27574108	FOXP3	N/A	GAGTGCGTTTGCAGATG	RT-PCR primer	SNAI1	SNAI3
Oncology Reports	27574108	FOXP3	N/A	CCCAACGCCAACTGGAGATTT	RT-PCR primer	TAL1	STIL
Oncology Reports	27574108	FOXP3	N/A	AGTCGGATGGTCTTCTCAGTC	RT-PCR primer	TAL1	STIL
Oncology Reports	27574108	FOXP3	N/A	ACTTGTCGCTCTTGAAGCTAC	RT-PCR primer	p53	TP53TG5
Oncology Reports	27574108	FOXP3	N/A	GATGCGGAGAATCTTTGGAACA	RT-PCR primer	p53	TP53TG5
Oncology Reports	27574108	FOXP3	N/A	GCCCTAGACGAACTGGGTC	RT-PCR primer	VIM	VMAC
Oncology Reports	27574108	FOXP3	N/A	GGCTGCAACTGCCTAATGAG	RT-PCR primer	VIM	VMAC
Oncology Reports	27600337	AKT3	miR-27a	ACACTCCAGCTGGGTATTGCACTCGTCC	RT-PCR primer	miR-338	Non-targeting
Oncology Reports	27600337	AKT3	miR-27a	CTCAACTGGTGTCGTGGAGT	RT-PCR primer	miR-21/27a/210/23a/155/139/338/137/7/124a/15a/29b/29c	SRSF1
Oncology Reports	27633176	CYR61	N/A	ACTGAACCTGACCGTACACAGAGATGACCCTTTTG	RT-PCR primer	GAPDH	Non-targeting
Oncology Reports	27634309	VSIG4	Let-7g	GTGTCCAGTTTGGCTAGTGCC	RT-PCR primer	VSIG4	Non-targeting
Oncology Reports	27634309	VSIG4	Let-7g	GACTGGAGAACAGAAGCAGGC	RT-PCR primer	VSIG4	UNC13B
Oncology Reports	27666964	N/A	SNHG7	GCUGGAAUAAAGAGUAACAUU	siRNA	lncRNA-SNHG7	LDAH
Oncology Reports	27666964	N/A	SNHG7	TGGCGTCGGTACCCATCA	RT-PCR primer	FAIM2	Non-targeting
Gene	27693370	CASZ1	N/A	GCCGAGAGTTGCTGCCTTAGT	Genomic PCR	CASZ1 Exon 1	CASZ1 Exon 4
Gene	27693370	CASZ1	N/A	AACAGCCTCAGAAGTCGCCG	Genomic PCR	CASZ1 Exon 1	CASZ1 Exon 4
Gene	27693370	CASZ1	N/A	AGGCTGCCGTGTCTGTGTTC	Genomic PCR	CASZ1 Exon 11/12	CASZ1 Exon 14 + Exon 15
Gene	27693370	CASZ1	N/A	AAGGAGGATGGGAAGCCCAC	Genomic PCR	CASZ1 Exon 11/12	CASZ1 Exon 14 + Exon 15
Gene	27693370	CASZ1	N/A	AAGTTCGGAACCAGGGGACG	Genomic PCR	CASZ1 Exon 13	CASZ1 Exon 16
Gene	27693370	CASZ1	N/A	GAGGAACAGGGCCTCCTAGC	Genomic PCR	CASZ1 Exon 13	CASZ1 Exon 16
Gene	27693370	CASZ1	N/A	TCTTGGTGGTACCGCTGGTC	Genomic PCR	CASZ1 Exon 14	CASZ1 Exon 17
Gene	27693370	CASZ1	N/A	GCTGCCCAGCATTGAGTCAC	Genomic PCR	CASZ1 Exon 14	CASZ1 Exon 17
Gene	27693370	CASZ1	N/A	GAGCTCTTGAAAGTCACCCGC	Genomic PCR	CASZ1 Exon 15	CASZ1 Exon 18
Gene	27693370	CASZ1	N/A	AGCTTGACAGTGCCTAGCCC	Genomic PCR	CASZ1 Exon 15	CASZ1 Exon 18
Gene	27693370	CASZ1	N/A	TTACTGACCACACTGCCCCC	Genomic PCR	CASZ1 Exon 16/17	CASZ1 Exon 19 + 20
Gene	27693370	CASZ1	N/A	CCTTCTGTCCCAAGCTGCAC	Genomic PCR	CASZ1 Exon 16/17	CASZ1 Exon 19 + 20
Gene	27693370	CASZ1	N/A	AGGGGTCCCATGTGGGTGTA	Genomic PCR	CASZ1 Exon 18a	CASZ1 Exon 21
Gene	27693370	CASZ1	N/A	CTTGTGCGAGTCCATCTGCG	Genomic PCR	CASZ1 Exon 18a	CASZ1 Exon 21
Gene	27693370	CASZ1	N/A	CTCGCACTTCCACTGCACCT	Genomic PCR	CASZ1 Exon 18b	CASZ1 Exon 22
Gene	27693370	CASZ1	N/A	GACTCGGGGTCCGGAAGCA	Genomic PCR	CASZ1 Exon 18b	CASZ1 Exon 22
Gene	27693370	CASZ1	N/A	GTTCGGGAGGGTGGGTTGTT	Genomic PCR	CASZ1 Exon 2	CASZ1 Exon 5
Gene	27693370	CASZ1	N/A	GTGAGGAGTCGGGTGTGCTT	Genomic PCR	CASZ1 Exon 2	CASZ1 Exon 5
Gene	27693370	CASZ1	N/A	TAGATCGTGTCCTGCTCCGC	Genomic PCR	CASZ1 Exon 3a	CASZ1 Exon 6
Gene	27693370	CASZ1	N/A	AAGTCGTACTTGGAGGCCCG	Genomic PCR	CASZ1 Exon 3a	CASZ1 Exon 6
Gene	27693370	CASZ1	N/A	CCAGCACCAAGACCGAGGAG	Genomic PCR	CASZ1 Exon 3b	CASZ1 Exon 6
Gene	27693370	CASZ1	N/A	AGGTGTGTCCTCAAGCACGG	Genomic PCR	CASZ1 Exon 3b	CASZ1 Exon 6
Gene	27693370	CASZ1	N/A	GGATGTCCTCAGTCCCACCG	Genomic PCR	CASZ1 Exon 4	CASZ1 Exon 7
Gene	27693370	CASZ1	N/A	GGAGGAGGCAGCTACCTTGG	Genomic PCR	CASZ1 Exon 4	CASZ1 Exon 7
Gene	27693370	CASZ1	N/A	TACAGGGCCCGAAGAGTCCT	Genomic PCR	CASZ1 Exon 5	CASZ1 Exon 8
Gene	27693370	CASZ1	N/A	GTCACTGGCCCCCAATCGTA	Genomic PCR	CASZ1 Exon 5	CASZ1 Exon 8
Gene	27693370	CASZ1	N/A	TGGACAATCTGGGCTGCCTT	Genomic PCR	CASZ1 Exon 6	CASZ1 Exon 9
Gene	27693370	CASZ1	N/A	GGCTCCTGATCAACTGGGGT	Genomic PCR	CASZ1 Exon 6	CASZ1 Exon 9
Gene	27693370	CASZ1	N/A	ATCCTCAGCACAGACGGAGC	Genomic PCR	CASZ1 Exon 7	CASZ1 Exon 10
Gene	27693370	CASZ1	N/A	TGGATGGGACATTGGGAGCC	Genomic PCR	CASZ1 Exon 7	CASZ1 Exon 10
Gene	27693370	CASZ1	N/A	CAGGGCCATGGTGTAGCAGG	Genomic PCR	CASZ1 Exon 8a	CASZ1 Exon 11
Gene	27693370	CASZ1	N/A	CTGTTGGGAGGTTTGGTGGC	Genomic PCR	CASZ1 Exon 8a	CASZ1 Exon 11
Gene	27693370	CASZ1	N/A	GAGTCCAGCAACGACGACCT	Genomic PCR	CASZ1 Exon 8b	CASZ1 Exon 11
Gene	27693370	CASZ1	N/A	GGATGGGGGCGAAGATCAGG	Genomic PCR	CASZ1 Exon 8b	CASZ1 Exon 11
Gene	27693370	CASZ1	N/A	GGAGAAGCGCTGACCAGTAG	Genomic PCR	CASZ1 Exon 9/10	CASZ1 Exon 12 + Exon 13
Gene	27693370	CASZ1	N/A	AATTTCTCTGGGTGGGGGAACG	Genomic PCR	CASZ1 Exon 9/10	CASZ1 Exon 12 + Exon 13
Gene	27743994	HIF-1α	N/A	CGGGCTACCAGACTGTGGCTATGAG	Genomic PCR	SLC19A3	Unknown target on Chromosome 20, not Chr. 1
Oncology Reports	27748910	SNAI2	miR-124	ACGTTGTGTAGCTTATCAGACTG	RT-PCR primer	miR-1246	miR-21
Oncology Reports	27748935	CD44	N/A	CCCGGGTTTCAGAGACAACTTC	RT-PCR primer	LGR5	COLIA1
Oncology Reports	27748935	CD44	N/A	TCCACATGCTTTATTCCAGCAATC	RT-PCR primer	LGR5	COLIA1
Oncology Reports	27748935	CD44	N/A	GATGAAGCTGCGGAATTTG	RT-PCR primer	ALDH1	Non-targeting
Oncology Reports	27748935	CD44	N/A	TCTTTGCTCGTTCAATGCTC	RT-PCR primer	ALDH1	Non-targeting
Oncology Reports	27748935	CD44	N/A	CGCCATATGCAGGAAGAATGTGT	RT-PCR primer	EpCAM	RIPOR3
Oncology Reports	27748936	mTOR	Mir-100	GGAACGCTTCACGAATTTG	RT-PCR primer	miR-100	EGF
miR-145	27771733	CTGF	miR-145	CCCAAGGACCCAAACCGTG	RT-PCR primer	CTGF	Non-targeting
Oncology Reports	27779687	CIP2A	N/A	GGUGCACGUUUCAUCAAUU	siRNA	CIP2A	PMAIP1
Oncology Reports	27779687	CIP2A	N/A	GGUGCACGUUUCAUCAAUU	siRNA	Non-targeting	PMAIP1
C+G	27785603	PTBP1	miR-124	AAGGGTGTGAACCTTCCTGG	RT-PCR primer	linc-ROR	PKM
C+G	27785603	PTBP1	miR-124	GCTCGACCCCAAACTTCAGA	RT-PCR primer	linc-ROR	PKM
Oncology Reports	27805250	BCL2	N/A	GCACACCTGGATCCAGGATAA	shRNA	MCL1	BCL2
Oncology Reports	27805250	BCL2	N/A	CCGCATTTAATTCATGGTATT	shRNA	MCL1	BCL2
Oncology Reports	27840955	EIF4E	mIR-141	AAGGGAAGGTTGCTGGATAGG	RT-PCR primer	GAPDH	PDCD4
Oncology Reports	27840955	EIF4E	mIR-141	CACATCCACCTCCTCCACATC	RT-PCR primer	GAPDH	PDCD4
Oncology Reports	27840955	EIF4E	mIR-141	CACATCCACCTCCTCCACATC	RT-PCR primer	miR-141	PDCD4
Oncology Reports	27840955	EIF4E	mIR-141	AATGCGGCCGCAACTCAATCAACATCACCAT	RT-PCR primer	miR-141	SPAG9
Oncology Reports	27840964	EIF4E	miR-503	CGCGGGATCGGGTCAGA	RT-PCR primer	miR-503	Non-targeting
Oncology Reports	27840995	VEGF	N/A	CCTGTACGCCAACACAGTGC	RT-PCR primer	GAPDH	ACTB
Oncology Reports	27840995	VEGF	N/A	ATACTCCTGCTTGCTGATCC	RT-PCR primer	GAPDH	ACTB
Gene	27871924	PARP-1	miR-335	CTCTGTCTCTCGTCTTGTTGGTA	RT-PCR primer	miR-355	SMAD6
Gene	27871924	PARP-1	miR-335	AAATGCACAGAGTGTGGCAAGG	RT-PCR primer	RNU6	ZEB2
Gene	27871924	PARP-1	miR-335	CTGCTGATGTGCGAACTGTAGGA	RT-PCR primer	RNU6	ZEB2
Oncology Reports	27878264	ANXA3	N/A	ATGTCGTTGTCCCACCACCT	RT-PCR primer	GAPDH	ENPP7
Oncology Reports	27878264	ANXA3	N/A	TCAAGTTCTTCGTAATACCGAT	RT-PCR primer	ANXA3	Non-targeting
Oncology Reports	27878264	ANXA3	N/A	CACTACCGTACCTGACACCA	RT-PCR primer	GAPDH	Non-targeting
Oncology Reports	27878285	TSA	miR-375	AGCCGTTTGTTCGTTCGGCT	RT-PCR primer	miR-375	Non-targeting
Oncology Reports	27878301	RASAL1	N/A	CGCTTCCTTACCTGGTTGAT	RT-PCR primer	18S	TPT1
Gene	27916718	NOTCH1	miR-139-5p	GCCTAACTGTGTCAGAAGGAA	siRNA	Non-targeting	DDX51
Oncology Reports	27959451	ELK3	N/A	GGCACCCACCCTTCTACATAGA	RT-PCR primer	ACTB	MGMT
Oncology Reports	28000876	IGFBP3	miR-196b	ACACTCCAGCTGGGTAGGTAGTTTCATG	RT-PCR primer	miR-196b	Non-targeting
Oncology Reports	28000878	TrpC5	N/A	GCCCTTGCTCCTTCCACTATC	RT-PCR primer	ACTB	Non-targeting
Oncology Reports	28000878	TrpC5	N/A	CCGGACTCTTCGTACTCATCCT	RT-PCR primer	ACTB	Non-targeting
Oncology Reports	28000883	NFKB	N/A	CTGCCAACCCCGAAATGACAT	RT-PCR primer	HIF1A	ARNT
Oncology Reports	28000883	NFKB	N/A	CGCCGCTTAATAGCCCTCTG	RT-PCR primer	HIF1A	ARNT
Oncology Reports	28000886	UBCH10	miR-631	GCCGGCGCCCGAGCTCTGGCTC	RT-PCR primer	miR-631	miR-149
Oncology Reports	28000886	UBCH10	miR-631	GTCGTATCCAGTGCGTGTCGTGGAGTCGGCAATTGCACTGGATACGAGGAGA	RT-PCR primer	miR-631	Non-targeting
Oncology Reports	28000886	UBCH10	miR-631	TACCTTGCGAAGTGCTTAAAC	RT-PCR primer	RNU6	Non-targeting
Oncology Reports	28000886	UBCH10	miR-631	TACCTTGCGAAGTGCTTAAAC	snRNA	RNU6	Non-targeting
Oncology Reports	28000900	DEDD	miR-24-3p	CCCATTCAGCAGGAACAGAAA	RT-PCR primer	miR-24-3p	RSPO2
Oncology Reports	28004114	BID	miR-20a	ACACTCCAGCTGGGGATGGACGTGATATTCG	RT-PCR primer	miR-20a	GRIK3
Oncology Reports	28004114	BID	miR-20a	CTCAACTGGTGTCGTGGAGTCGGCAATTCAGTTGAGATTTCACG	RT-PCR primer	miR-20a	Non-targeting
Oncology Reports	28004114	BID	miR-20a	TGGTGTCGTGGAGTCG	RT-PCR primer	miR-20a	Possible universal reverse primer
Oncology Reports	28035402	TGF-β1	N/A	TCGTCAAGGTACAGCATCGAGA	RT-PCR primer	SMAD7	BMP-2
Oncology Reports	28035415	TIMP2	miR-301a	TGGTGTCGTGGAGTCG	RT-PCR primer	miR-301a	Possible universal reverse primer
Gene	28039034	HER2	N/A	ATGGCCAAACGTACCAAG	RT-PCR primer	RPL30	RPL37A
Gene	28039034	HER2	N/A	AAGTGTACTTGGCGTGCTG	RT-PCR primer	RPL30	RPL37A
Gene	28042090	TGF-β1	miR-574-3p	GAAGGTGAACGGAGTC	RT-PCR primer	GAPDH	Non-targeting
Gene	28042090	TGF-β1	miR-574-3p	GAGCTCTCTGCCTTAAACACATC	Genomic PCR	Upstream miR-574	Non-targeting
Gene	28042090	TGF-β1	miR-574-3p	AAGCTTGCGGGTCCCG	Genomic PCR	Upstream miR-574	Non-targeting
Gene	28043921	RAB27A	miR-134-3p	GCTGTCAACGATACGCTACCTA	RT-PCR primer	miR-134	Non-targeting
Oncology Reports	28075454	GMFG	N/A	AGAAGGTGGGGCTCATTTG	RT-PCR primer	GAPDH	Non-targeting
Oncology Reports	28098896	BMI1	miR-194	GAGCTGGTGAGGAGGGTTGC	siRNA	miR-184	C1ORF94
Oncology Reports	28098897	ARF1	N/A	GCCATTAGAAAGCGCAACCAG	shRNA	ARF1	Non-targeting
Oncology Reports	28098915	KIT	N/A	TTACCAAGCAGCCGAAGA	RT-PCR primer	BCL2	BCL2L11
Oncology Reports	28098915	KIT	N/A	TCCCTCCTTTACATTCACAA	RT-PCR primer	BCL2	BCL2L11
Oncology Reports	28184931	ELF5	N/A	GGCAGTGATGGCATGAC	RT-PCR primer	Downstream ACTB	GAPDH
Oncology Reports	28184931	ELF5	N/A	CGGGAAGCTTGTGATCAT	RT-PCR primer	Upstream ACTB	Non-targeting
Oncology Reports	28184944	ALDH1A1	miR-34a-5p	AACCRCTATTATTCATCATACTAAC	RT-PCR primer	FLNC	Non-targeting
Gene	28259690	p53	N/A	AAGCTGTGTTACGTGGCCCT	RT-PCR primer	ACTB	ACTA1
Gene	28259691	N/A	HOTAIR	TCAACTGATGATGATATGGTTAGTATG	Genomic PCR	Chr. 9 (rs1333048)	AKT3
Gene	28259691	N/A	HOTAIR	TTGCCTGATTACCAATTTTATATGTTA	Genomic PCR	Chr. 9 (rs1333048)	TLN2
Oncology Reports	28259917	USP39	N/A	CCAGCGATGGCAACTAC	RT-PCR primer	USP39	RBBP6
Oncology Reports	28259917	USP39	N/A	ACCACAACGGAAACACG	RT-PCR primer	USP39	RBBP6
Oncology Reports	28260054	WHSC1	N/A	TAGTCATCACAGACACTTCAC	RT-PCR primer	WHSC1	DPYSL5
Oncology Reports	28260054	WHSC1	N/A	TGACTCTCGCTCACAACTCT	RT-PCR primer	WHSC1	Non-targeting
Oncology Reports	28260054	WHSC1	N/A	ACTCGTACACAGCGTGGAGTT	siRNA	WHSC1	Non-targeting
Oncology Reports	28260059	EPAC1	N/A	CTCAGCGTGCATCAGGGTCT	RT-PCR primer	GAPDH	FIGNL1
Oncology Reports	28260059	EPAC1	N/A	CTGCTCTCCCCCATCTTGCT	RT-PCR primer	GAPDH	FIGNL1
Oncology Reports	28260059	EPAC1	N/A	TCCTGCACCACCAACTGCTT	RT-PCR primer	FIGNL1	GAPDH
Oncology Reports	28260059	EPAC1	N/A	GGGGCCATCCACAGTCTTCT	RT-PCR primer	FIGNL1	GAPDH
Oncology Reports	28260082	MCT1	N/A	CGACGTAGTCCTTGTTGAC	RT-PCR primer	SDH	HCCS
Oncology Reports	28260082	MCT1	N/A	TGGTCCTGGTGCTCCTGGTG	RT-PCR primer	MMP2	MMP9
Oncology Reports	28260082	MCT1	N/A	GCTGCCTGTCGGTGAGATTGG	RT-PCR primer	MMP2	MMP9
Oncology Reports	28260082	MCT1	N/A	GCGGATCCGGACATTGAGT	RT-PCR primer	FH	Non-targeting
Oncology Reports	28260082	MCT1	N/A	CGAATTCTCACTTTGGACCCA	RT-PCR primer	FH	Non-targeting
Oncology Reports	28260082	MCT1	N/A	CGGAAGAGTGTATGGACCA	RT-PCR primer	SDH	Non-targeting
Oncology Reports	28260085	B7-H4	N/A	TGCACCACCTGCTTAGC	RT-PCR primer	GAPDH	Non-targeting
Oncology Reports	28260085	B7-H4	N/A	ATGCCCCAGAACCCTTGTATC	RT-PCR primer	Rb	RBBP4
Oncology Reports	28260085	B7-H4	N/A	GCCCATAGCCTTCCTTCTGAT	RT-PCR primer	Rb	RBBP4
Oncology Reports	28260092	HOXB9	N/A	GGTTTGATTCTTTCCAGGCTC	RT-PCR primer	VEGFR-2	FLT1
miR-145	28332309	NRAS	miR-145	ACACCATGTATTCCGGGTCAA	RT-PCR primer	GAPDH	GAPDHS
miR-145	28332309	NRAS	miR-145	TGTGGGCATCAATGGATTTGG	RT-PCR primer	GAPDH	GAPDHS
Oncology Reports	28350098	SLC3A2	N/A	AGAUGAAGAUAGUCAAGAA	siRNA	SLC3A2	CBX4
Oncology Reports	28350098	SLC3A2	N/A	UUCUUGACUAUCUUCAUCU	siRNA	SLC3A2	CBX4
Oncology Reports	28350100	DKK1	miR-203	GTCGTATCCAGTGCAGGGTCCGAGGTATTCGCACTGGATACGACCACTTTA	RT-PCR primer	miR-203 RT-primer	Non-targeting
Oncology Reports	28350100	DKK1	miR-203	TCCGATCGTGAAGCGTTC	RT-PCR primer	RNU6	Non-targeting
Oncology Reports	28350100	DKK1	miR-203	GTCGTATCCAGTGCAGGGTCCGAGGTATTCGCACTGGATACGACACGATT	RT-PCR primer	RNU6 RT primer	Non-targeting
Oncology Reports	28350121	STC1	N/A	TTAGTCCAGGAAGCAATAGTA	siRNA	STC1	ARL6IP1
Oncology Reports	28393222	RIP140	N/A	CCCCAGTACCAACAGGACTACC	RT-PCR primer	ARG1	Non-targeting
Oncology Reports	28393222	RIP140	N/A	TGAACGTGGCGGAATTTTGT	RT-PCR primer	ARG1	Non-targeting
Oncology Reports	28393222	RIP140	N/A	GGGGTCATTTGGTGACTCTGGGGT	RT-PCR primer	PPAR	PPARGC1A
Oncology Reports	28393222	RIP140	N/A	GGATCTCAAAGACAACCAAC	RT-PCR primer	TNFa	PPP1R10
SGK	28413501	USP39	N/A	ACCACAACGGAAACACG	RT-PCR primer	USP39	RBBP6
SGK	28413501	USP39	N/A	CCAGCGATGGCAACTAC	RT-PCR primer	USP39	RBBP6
Oncology Reports	28440457	PHB	N/A	TGAGAACGGGAAGCTTGTCA	RT-PCR primer	GDH1	GAPDH
Oncology Reports	28440457	PHB	N/A	GGAAGGCCATGCCAGTGA	RT-PCR primer	GDH1	GAPDH
Oncology Reports	28440457	PHB	N/A	CTCAAGCTTTTCCAAATAAAA	Genomic PCR	PHB	TIAM1
Oncology Reports	28440462	TNF-a	N/A	CCCAATCTCTTTTTGAGCC	RT-PCR primer	TNFa	Non-targeting
Oncology Reports	28440491	TXNIP	N/A	CTGCCACAAGAACTCTGTGAAATTGGATATTAGA	RT-PCR primer	TXINP	CSMD2
Oncology Reports	28440491	TXNIP	N/A	CATGCGAACAGCAGTCACTTGCTGATGTAT	RT-PCR primer	GAPDH	Non-targeting
Oncology Reports	28440491	TXNIP	N/A	ATTTTAGGACCCTGCGTCGGCCGTCTG	RT-PCR primer	GAPDH	Non-targeting
Oncology Reports	28440491	TXNIP	N/A	TGGCAAAGGAGCAGATTAGTTGCTTAG	RT-PCR primer	TXINP	SIRT1
Oncology Reports	28440497	FAM172A	miR-27a	GGGAGATCATCGGGACAACTC	RT-PCR primer	MMP2	MMP1
Oncology Reports	28440497	FAM172A	miR-27a	GGGCCTGGTTGAAAAGCAT	RT-PCR primer	MMP2	MMP1
C+G	28492560	PRKCE	miR-218-5p	AACACGAACTAGATTGGTACA	RT-PCR primer	miR-218	Non-targeting
C+G	28492560	PRKCE	miR-218-5p	AACACGAACTAGATTGGTACA	RT-PCR primer	miR-218-5p	Non-targeting
Oncology Reports	28498395	STAT3	miR-1299	CGAATGGGCCTGACAAT	Oligonucleotide sequence	STAT3	Non-targeting
Oncology Reports	28498424	TIMP2	miR-15b	ACACTCCAGCTGGGCTTTGGGTCGCTGTTA	RT-PCR primer	miR-15b	ASB5
Oncology Reports	28498424	TIMP2	miR-15b	AGGUGCAAUCGGUGUUCA	siRNA	miR-15b	Non-targeting
Oncology Reports	28498424	TIMP2	miR-15b	AUCGGGAGGUGCAUUCUA	siRNA	miR-15b	Non-targeting
Oncology Reports	28498445	CD133	N/A	CAGTTTGGAGCTCCTGGAAG	RT-PCR primer	ACTB	PGK1
Oncology Reports	28498445	CD133	N/A	TGCAAATCCAGGGTGCAGTG	RT-PCR primer	ACTB	PGK1
Oncology Reports	28498468	MDM2	miR-379-5p	GTGCAGGGTCCGAGGT	RT-PCR primer	miR-379-5p	Possible universal reverse primer
Oncology Reports	28534959	ZEB2	miR-200c	GTGCAGGGTCCGAGGT	RT-PCR primer	miR-200c	Possible universal reverse primer
Oncology Reports	28534959	ZEB2	miR-200c	CAGTGCAGGGTCCGAGGT	RT-PCR primer	RNU6	Possible universal reverse primer
Oncology Reports	28534979	PIWIL2	N/A	ACAGCCUCAAACACUGUGCAC	shRNA	PIWIL2	Non-targeting
Oncology Reports	28534994	PVT1	N/A	CCACATCATGGCTCCAAATCTG	RT-PCR primer	PVT1	LOC105375387
Oncology Reports	28534994	PVT1	N/A	CCCAACAGGVAGGACAGCUUTT	siRNA	PVT1	Non-targeting
Oncology Reports	28534994	PVT1	N/A	AAGCUGUCVCUCCUGUUGGGTT	siRNA	PVT1	Non-targeting
Oncology Reports	28534994	PVT1	N/A	GCUUGGAGGVCUGAGGAGUUTT	siRNA	PVT1	Non-targeting
Oncology Reports	28534994	PVT1	N/A	AACUCCUCAGVCCUCCAAGCTT	siRNA	PVT1	Non-targeting
Gene	28536082	GNA13	miR-30b-5p	TACGTCCAAGGTCGGGCAGGAAGA	siRNA	GNA13	ASPHD2
Oncology Reports	28560386	FAK	N/A	GGAGTCTACCCCTCCACA	RT-PCR primer	PXN	Non-targeting
Oncology Reports	28560413	BAX	N/A	GTCATCCAGCCAGATTTAGGTTCA	RT-PCR primer	MITF	BCL2A1
Oncology Reports	28560426	DCR3	N/A	ATCTGGCACCACACCTTCTAC	RT-PCR primer	GAPDH	ACTB
Oncology Reports	28560426	DCR3	N/A	CAGCCAGGTCCAGACGCAGG	RT-PCR primer	GAPDH	ACTB
Oncology Reports	28560434	JAK1	miR-30e	CTCAACTGGTGTCGTGGAGTCGGCAATTCAGTTGAGCTTCCAGTC	RT-PCR primer	Universal Reverse	miR-30e
Oncology Reports	28560434	JAK1	miR-30e	UGGUGUUAGUUGGUUGCGUUUU	RT-PCR primer	miR-30e	Non-targeting
Oncology Reports	28560434	JAK1	miR-30e	CUCAAACAAAACAAAACAAAA	siRNA	JAK1	SEC14L1
Gene	28571676	PCAT1	N/A	GCCTAACTGTGTCAGAAGGAA	siRNA	Non-targeting	DDX51
Gene	28579269	IRF2-INPP4B	N/A	TGTGGGCATCAATGGATTTGG	RT-PCR primer	GAPDH	GAPDHS
Gene	28579269	IRF2-INPP4B	N/A	ACACCATGTATTCCGGGTCAAT	RT-PCR primer	GAPDH	GAPDHS
Gene	28579269	IRF2-INPP4B	N/A	CCAGGACCGCTATGACAGG	RT-PCR primer	IRF2	IRF2BP1
Gene	28579269	IRF2-INPP4B	N/A	GGACCCCAGAGTGTACTCCA	RT-PCR primer	IRF2	IRF2BP1
Oncology Reports	28586038	WNT3	miR-1247-5p	GGAGTTGTTTTGTATTTTTAAATGT	Unmethylated RT-PCR primer	miR-1247	LOC105378146
Oncology Reports	28586038	WNT3	miR-1247-5p	ACACTCCAGCTGGGACCC	RT-PCR primer	miR-1247	miR-3918
Oncology Reports	28586038	WNT3	miR-1247-5p	CAAACATTACTCTCTACCCCAAA	Unmethylated RT-PCR primer	miR-1247	Non-targeting
Oncology Reports	28586051	EGFR	miR-133b	GAACCAAGCCGCCCGAGA	RT-PCR primer	miR-133b	Non-targeting
Oncology Reports	28586066	WNT10B	miR-148a	GTGCAGGGTCCGAGGTATTC	RT-PCR primer	miR-148a	Possible universal reverse primer
Oncology Reports	28586074	TNF	N/A	TGAAGCCCAATGGGTCAGAAATA	RT-PCR primer	NEDD4	NEDD4L
Oncology Reports	28586074	TNF	N/A	GGACCCTGTTCACAAATCTCCAC	RT-PCR primer	NEDD4	NEDD4L
Gene	28603075	SOCS3	N/A	GGACCAAGAGCCTACGCAT	siRNA	SOCS3	Non-targeting
Oncology Reports	28627627	STAG2	N/A	TTATGCTTCCAAGATCAA	shRNA	STAG2	MYL3
Oncology Reports	28627653	N/A	miR-543	UGGCGGAGAACUGAUAAGGGUCCUUAUCAGUUCUCCGUCCAUU	RT-PCR primer	miR-543	miR-184
Oncology Reports	28627702	CHSY2	N/A	CACCCTGTTGCTGTAGCCAAA	RT-PCR primer	CHPF	GAPDH
Oncology Reports	28627705	PD-L1	N/A	ACAGGATTGACAGATTGA	RT-PCR primer	GAPDH	18S
Oncology Reports	28627705	PD-L1	N/A	TATCGGAATTAACCAGACA	RT-PCR primer	GAPDH	18S
Oncology Reports	28627705	PD-L1	N/A	CCAGATGAGGACAATGAG	RT-PCR primer	DNMT1	CDKN2B
Oncology Reports	28627705	PD-L1	N/A	AGCAAGACAACCATAATCA	RT-PCR primer	DNMT1	CDKN2B
Oncology Reports	28628187	KLF2	N/A	CACCCACTCCTCCACCTTTG	RT-PCR primer	ACTB	GAPDH
Oncology Reports	28628187	KLF2	N/A	CCACCACCCTGTTGCTGTAG	RT-PCR primer	ACTB	GAPDH
Gene	28629825	ICT1	N/A	GCATGTATCCAGGACTGATTT	shRNA	ICT1	IRF8
Gene	28629825	ICT1	N/A	GCCTTCTGTGGACGATTACAT	shRNA	ICT1	IRF8
Gene	28633916	POU5F1	N/A	TGTGGGCATCAATGGATTTGG	RT-PCR primer	GAPDH	GAPDHS
Gene	28633916	POU5F1	N/A	ACACCATGTATTCCGGGTCAAT	RT-PCR primer	GAPDH	GAPDHS
C+G	28656199	WNT	N/A	CCGATCAGTGGAGCTGAAGAA	RT-PCR primer	BCL-2	PKM
Oncology Reports	28656228	N/A	CCAT2	GGTGGTCGGAGATTCGTAGC	RT-PCR primer	ANGIO	IL1B
Oncology Reports	28656228	N/A	CCAT2	CTCGCTTCGGCAGCACA	RT-PCR primer	ANGIO	RNU6
Oncology Reports	28656258	CIP2A	N/A	AAGGCTGCAGTGAGCTGTGA	RT-PCR primer	CDH1	HTR2C
Oncology Reports	28656258	CIP2A	N/A	CCGGAATGCCTACGTTAAGCTATACCTCGAGGTATAGTTAACGTAGGCATTTTTTTG	siRNA	CIP2A	Non-targeting
Oncology Reports	28656258	CIP2A	N/A	AATTCAAAAAAATGCCTACGTTAAGCTATACCTCGAGGTATAGCTTAACGTAGGCATT	siRNA	CIP2A	Non-targeting
miR-145	28661070	PDK1	miR-145	GCCCTGTAGTGTTTCCTACTT	RT-PCR primer	miR-145	miR-142
miR-145	28661070	PDK1	miR-145	GCAGTACATCTCCAGCCTCCTCAGA	RT-PCR primer	mTOR	IGF1
Oncology Reports	28677774	PSMD10	N/A	GATCCGAAGCCAGATCCAGCTTCCCTTCCTGTCAGAGGAAGCTGGATCTGGCTTCTTTTTG	shRNA	Non-targeting	CIAPIN1
Oncology Reports	28677774	PSMD10	N/A	AATTCAAAAAGAAGCCAGATCCAGCTTCCTCTGACAGGAAGGGAAGCTGGATCTGGCTTCC	shRNA	Non-targeting	CIAPIN1
Oncology Reports	28677795	CTBP2	N/A	TCATGAAGTGTGACGTGGACATC	RT-PCR primer	GAPDH	ACTB
Oncology Reports	28677795	CTBP2	N/A	CAGGAGGAGCAATGATCTTGATCT	RT-PCR primer	GAPDH	ACTB
Oncology Reports	28677798	JAK1	mIR-448	TTATTGCGATGTGTTCCTTATG	RT-PCR primer	miR-448	miR-450
Gene	28687332	IGF-1R	N/A	GGGAAACTGTGGCGTGAT	RT-PCR primer	EGFR	GAPDH
Gene	28687332	IGF-1R	N/A	GAGTGGGTGTCGCTGTTGA	RT-PCR primer	EGFR	GAPDH
Gene	28710033	GSTM1	N/A	TCGCCGATGTGGAGAAGTGAC	RT-PCR primer	CYP1A1	ARHGAP35
Oncology Reports	28713928	Wnt	N/A	GTCGACTCACTTATCGTCGTCATCCTTGTA	RT-PCR primer	CTNNB1	Non-targeting
Oncology Reports	28713953	LIM	miR-326	GGCGCCCAGAUAAUGCG	RT-PCR primer	miR-326	Non-targeting
Oncology Reports	28714009	MTDH	miR-202	GGTGCAGGTGCACTGGTGC	RT-PCR primer	miR-202	HDAC4
Oncology Reports	28714018	NEDD9	miR-125a-5p	GTGCAGGGTCCGAGGT	RT-PCR primer	miR-125a	Possible universal reverse primer
Oncology Reports	28714018	NEDD9	miR-125a-5p	GTGCAGGGTCCGAGGT	RT-PCR primer	RNU6	Possible universal reverse primer
Oncology Reports	28731158	N/A	SNHG3	TGGTGTCGTGGAGTCG	RT-PCR primer	miR-182/183(?)	Possible universal reverse primer
Oncology Reports	28731167	TRIM29	N/A	CAACTGTTTGTAGCGACTGGATT	RT-PCR primer	SNAI1	ZEB1
Oncology Reports	28731178	IGF1R	miR-379-5p	GTGCAGGGTCCGAGGT	RT-PCR primer	miR-379	Possible universal reverse primer
Oncology Reports	28731180	FOXM1	miR-216b	TGTGGGCATCAATGGATTTGG	RT-PCR primer	RNU6	GAPDHS
Oncology Reports	28731180	FOXM1	miR-216b	ACACCATGTATTCCGGGTCAAT	RT-PCR primer	RNU6	GAPDHS
Gene	28756022	MLL1	N/A	CGTTTGTCCCTCCAGCATCT	siRNA	Non-targeting	DPY30
Oncology Reports	28765951	p38	N/A	TCCTCCTCCTCTTCCTCCTCCT	RT-PCR primer	CCND1	DBN1
Oncology Reports	28791365	FGF8	N/A	AGGCACGAGTAACAAGCTCAC	RT-PCR primer	VEGFR	EGFR
Oncology Reports	28791365	FGF8	N/A	ATGAGGACATAACCAGCCACC	RT-PCR primer	VEGFR	EGFR
Oncology Reports	28791383	NOTCH1	N/A	GTCACCTCTTCATGCACTC	RT-PCR primer	HES1	Non-targeting
Oncology Reports	28791406	FOXO1	miR-196a	ACCTGCGTAGGTAGTTTCATGT	RT-PCR primer	miR-196a reverse RT-PCR primer	miR-196a forward RT-PCR primer
Oncology Reports	28791406	FOXO1	miR-196a	CGTCAGAAGGAATGATGCACAG	RT-PCR primer	miR-196a	Non-targeting
Oncology Reports	28791407	N/A	MEG3	GTGCAGGGTCCGAGGT	RT-PCR primer	miR-93	Possible universal reverse primer
Gene	28843520	ZEB1	MIAT	CATGTGTGTGGAGAGCGTCAA	RT-PCR primer	MALAT1	BCL2
Gene	28843520	ZEB1	MIAT	GCCGGTTCAGGTACTCAGTCA	RT-PCR primer	MALAT1	BCL2
Oncology Reports	28849076	GNL3	N/A	AAGCAATACCAGCAATTCATA	shRNA	Non-targeting	CDKN2B
Oncology Reports	28849156	SGK3	miR-144-3p	GCAUUGGGUUACAUUTT	siRNA	SGK1	EBF2
Oncology Reports	28849156	SGK3	miR-144-3p	UGACCUCAACUACAUGGUUTT	siRNA	Non-targeting	GAPDH
Oncology Reports	28849156	SGK3	miR-144-3p	GGGAGATCAGAAGGTGATT	RT-PCR primer	miR-144-3p	miR-383
Oncology Reports	28849156	SGK3	miR-144-3p	GTGCAGGGTCCGAGGT	RT-PCR primer	miR-144-3p	Possible universal reverse primer
Oncology Reports	28849183	FTO	N/A	AACTTCCGTTGCTGCCAT	RT-PCR primer	ACTB	ACTA1
Oncology Reports	28849183	FTO	N/A	TTTCTTCCACAGGGCTTTG	RT-PCR primer	ACTB	ACTA1
Oncology Reports	28849218	TRIM59	N/A	GTGGACATCCGCAAAGAC	RT-PCR primer	GAPDH	ACTB
Oncology Reports	28849218	TRIM59	N/A	AAAGGGTGTAACGCAACTA	RT-PCR primer	GAPDH	ACTB
Oncology Reports	28901461	RUNX3	miR-106b	TGCGGCAACACCAGTCGATGG	RT-PCR primer	miR-106	miR-21
Oncology Reports	28901461	RUNX3	miR-106b	CCAGTGCAGGGTCCGAGGT	RT-PCR primer	miR-106	Possible universal reverse primer
Oncology Reports	28901466	PPARγ	miR-133b	TGTGGGCATCAATGGATTTGG	RT-PCR primer	GAPDH	GAPDHS
Oncology Reports	28901466	PPARγ	miR-133b	ACACCATGTATTCCGGGTCAAT	RT-PCR primer	GAPDH	GAPDHS
Oncology Reports	28901497	UHRF1	miR-378	CCAGTGCAGGGTCCGAGGT	RT-PCR primer	RNU6	Possible universal reverse primer
C+G	28956120	WIF1	miR-181c	AGAGCCTGTGGTGTCCG	RT-PCR primer	RNU6	LSM5
C+G	28956120	WIF1	miR-181c	CATCTTCAAAGCACTTCCCT	RT-PCR primer	RNU6	LSM5
Gene	29030253	TFAM	N/A	TCGGTGAGGATCTTCATGAGGTA	RT-PCR primer	GAPDH	ACTB
Oncology Reports	29039544	FPR2	N/A	AATGTCCACTCGCAATAGG	RT-PCR primer	NOTCH3	Non-targeting
Oncology Reports	29039571	LARP1	miR-374a	CATTAGCTAAGCACATGAAGTG	RT-PCR primer	LARP1	Non-targeting
Oncology Reports	29039571	LARP1	miR-374a	GTACGTACGAATCTTGCAA	RT-PCR primer	LARP1	Non-targeting
Oncology Reports	29039607	YAP	miR-874-3p	CATTTTTTCCACTCCTCTTCTCTC	RT-PCR primer	miR-874	RNF24
Oncology Reports	29039609	GPX	N/A	CTTTGTTGCCGTGCGATG	RT-PCR primer	SOD	Non-targeting
Oncology Reports	29048623	p53	N/A	TGGCCCCAGCACAATGAA	RT-PCR primer	ACTB	BSND
Oncology Reports	29048623	p53	N/A	TCUCGCACGUCUAUUACUGU	siRNA	PTEN	Non-targeting
Oncology Reports	29048637	NOX5	N/A	TCGACCACCAATATTCACCA	RT-PCR primer	NOX1	EFNB2
Oncology Reports	29048637	NOX5	N/A	GTCTGTTCTCTTGCCAAAAC	RT-PCR primer	NOX5	NOX4
Oncology Reports	29048637	NOX5	N/A	ATCAAGCGGCCCCCTTTTTTCAC	RT-PCR primer	NOX4	NOX5
Oncology Reports	29048669	KRAS	miR-337	ACTCCACGACACCAGTTGAG	RT-PCR primer	miR-337	Non-targeting
Oncology Reports	29048674	FOXQ1	miR-345	AAGGATAAGGGTGACAGCAACAG	RT-PCR primer	FOXQ1	FOXO1
Oncology Reports	29048674	FOXQ1	miR-345	TTGCTGTGTAGGGACAGATTATGAC	RT-PCR primer	FOXQ1	FOXO1
Oncology Reports	29048674	FOXQ1	miR-345	GCCCUGGCUCUCACAGCAA	siRNA	FOXQ1	FOXO1
Oncology Reports	29048674	FOXQ1	miR-345	TCTGAAGATGAAGAAGGCTG	RT-PCR primer	ZEB2	GEMIN2
Oncology Reports	29048674	FOXQ1	miR-345	AGTGAATGAGCCTCAGGTAA	RT-PCR primer	ZEB2	GEMIN2
Oncology Reports	29048676	ALR	N/A	AAGGTGAGGCTGGGAATTT	RT-PCR primer	ALR	Non-targeting
Oncology Reports	29048676	ALR	N/A	GTCTTCATGTCGCGCTTCT	RT-PCR primer	ALR	Non-targeting
Oncology Reports	29048677	RSF1	miR-154	TTGGTACTGAAAAATAGGTC	RT-PCR primer	miR-154-5p	miR-154-3p
Oncology Reports	29048677	RSF1	miR-154	GTGGTACTTGAAGATAGGTT	RT-PCR primer	miR-154-5p (RT primer binds only to 5p)	miR-154-3p
Oncology Reports	29048677	RSF1	miR-154	GAGCGGTAGCACCATTTGAA	RT-PCR primer	RNU6	miR-29c
Oncology Reports	29048677	RSF1	miR-154	GTGCAGGGTCCGAGG	RT-PCR primer	RNU6	Possible universal reverse primer
Oncology Reports	29048677	RSF1	miR-154	AAGTGAGGTTAGGGCGAAATG	RT-PCR primer	RUNX2	ROCK1
Oncology Reports	29048677	RSF1	miR-154	AAGGTAGTTGATTGCCAACGAA	RT-PCR primer	RUNX2	ROCK1
Oncology Reports	29048678	STIM1	N/A	TGTGGGCATCAATGGATTTGG	RT-PCR primer	GAPDH	GAPDHS
Oncology Reports	29048678	STIM1	N/A	ACACCATGTATTCCGGGTCAAT	RT-PCR primer	GAPDH	GAPDHS
Oncology Reports	29048680	TRAF6	miR-146b-5p	GCTCTTGGTGGATCATCAA	siRNA	TRAF6	FOXO3
Oncology Reports	29048680	TRAF6	miR-146b-5p	GCATGTTCAATGGGAGCTTGGA	siRNA	TRAF6	FOXO3
Oncology Reports	29048682	N/A	SNHG15	TGGTTTCATCTCCCAGCAC	RT-PCR primer	SNHG15	DCPS
Oncology Reports	29048682	N/A	SNHG15	GCATCTCTTCCCACTATCTGC	RT-PCR primer	SNHG15	PARD3
Oncology Reports	29048684	IRAK1	miR-146a	CACCTTCCGTTCCAGTTT	RT-PCR primer	ACTB	NF1
Oncology Reports	29048684	IRAK1	miR-146a	ATCCACCTTGACGATGCTTTAC	RT-PCR primer	miR-146a	Non-targeting
Oncology Reports	29048684	IRAK1	miR-146a	TTCAGATGTTCTAAGCCTACGG	RT-PCR primer	miR-146a	Non-targeting
Oncology Reports	29048684	IRAK1	miR-146a	TGGCCCTCGTAGCCTTGAGGAC	RT-PCR primer	miR-146b	Non-targeting
Oncology Reports	29048684	IRAK1	miR-146a	CCAGTGCTGCAGGGTCCGAGGT	RT-PCR primer	miR-146b	Non-targeting
Oncology Reports	29048687	SP1	N/A	TCCAAGGGTCCGCTGCAGTC	RT-PCR primer	GAPDH	RPS16
Oncology Reports	29048687	SP1	N/A	CGTTCACCTTGATGAGCCCACGTTCACCTTGATGAGCCCATT	RT-PCR primer	GAPDH	RPS16
Gene	29054762	HK1	miR-34a	GTGCAGGGTCCGAGGT	RT-PCR primer	miR-34a	Possible universal reverse primer
C+G	29067469	N/A	AK001796	AUUAUAGGUACAGGCCACCTT	siRNA	AK001796	SDHB
C+G	29067469	N/A	AK001796	GGUGGCCUGUACCUAUAAUTT	siRNA	AK001796	SDHB
C+G	29067469	N/A	AK001796	CAGATCCATGGAAAGAAACTCAAAG	RT-PCR primer	GAPDH	CDK1
C+G	29067469	N/A	AK001796	TCCTAGTACTGCAATTCGGGAAA	RT-PCR primer	GAPDH	CDK1
SGK	29085498	MACC1	N/A	AAGAGGGGACGGGGACACGGCTT	siRNA	MACC1	KCNT1
SGK	29085498	MACC1	N/A	TTGGCGAACCGGAACAGGGGACG	siRNA	MACC1	Non-targeting
Oncology Reports	29115526	N/A	ENST00000547547	TTTTCTAAGGCACCAACT	RT-PCR primer	ENST00000547547.1 (Chr 12)	LINC01702 (Chr1)
Oncology Reports	29115526	N/A	ENST00000547547	CCAAATGCTCTAAGGGA	RT-PCR primer	ENST00000547547.1 (Chr 12)	LINC01702 (Chr1)
Oncology Reports	29115540	KRAS	miR-326	ATGGGTCAGAAGGATTCCTATGTG	RT-PCR primer	GAPDH	ACTB
Oncology Reports	29115540	KRAS	miR-326	CTTCATGAGGTAGTCAGTCAGGTC	RT-PCR primer	GAPDH	ACTB
Oncology Reports	29115540	KRAS	miR-326	GGCGCCCAGAUAAUGCG	RT-PCR primer	miR-326	Non-targeting
Oncology Reports	29115540	KRAS	miR-326	CGTGCAGGGTCCGAGGTC	RT-PCR primer	miR-326	Possible universal reverse primer
Oncology Reports	29115551	P2Y2	N/A	CACTGCTCTACACTGTCCTGT	RT-PCR primer	P2RY2	P2RY12
Oncology Reports	29115551	P2Y2	N/A	AGTGGTCCTGTTCCCAGTTTG	RT-PCR primer	P2RY2	P2RY12
Oncology Reports	29115556	c-Met	N/A	GTCTTCCAGCCAGGCCCA	RT-PCR primer	C-MET	ALG2
Oncology Reports	29115564	CDK4	miR-486	CTCAACTGGTGTCGTGGAGTCGGCAATTCAGTTGAGCCCCGAG	RT-PCR primer	miR-486	Non-targeting
Gene	29128633	PHGDH	N/A	AGGGAAATAACCAAAAAACTACCAAA	RT-PCR primer	PHGDH	MEF2D
Gene	29128633	PHGDH	N/A	GCTACATGAACACAAAAACAGAGACC	RT-PCR primer	PHGDH	MEF2D
Oncology Reports	29130102	N/A	XIST	GAGCCTCTTATAAGCTGTTTG	RT-PCR primer	lncRNA XIST	Non-targeting
Oncology Reports	29130111	MTDH	miR-433	CTTCAAGTAATCCAGGATAGGC	RT-PCR primer	RNU6	miR-26a
Oncology Reports	29130111	MTDH	miR-433	CCAGTGCAGGGTCCGAGGT	RT-PCR primer	miR-433	Possible universal reverse primer
Oncology Reports	29138833	TGFB1	mIR-16	GTATCCAGTGCAGGGTCCGAGGT	RT-PCR primer	miR-16	Non-targeting
Oncology Reports	29138846	ITR-284	N/A	GCTCACTTGAGACATTCAGA	RT-PCR primer	NFE2	Non-targeting
Oncology Reports	29138858	TGFB	miR-19a-3p	GCCTTCCCACTCCCCTC	RT-PCR primer	SMAD4	KAZN
Oncology Reports	29138864	ZEB2	mIR-200c	GGGCATTCAGTGA CCTGACA	RT-PCR primer	ZEB2	BCL-L1
Oncology Reports	29138864	ZEB2	mIR-200c	GCATTGTTCCCATAGAGTTC	RT-PCR primer	ZEB2	BCL-L1
Oncology Reports	29138864	ZEB2	mIR-200c	TCCTCGGATTCTCTGCTCTC	RT-PCR primer	CDH1	C-MYC
Oncology Reports	29138864	ZEB2	mIR-200c	CTCTGACCTTTTGCCAGGAG	RT-PCR primer	CDH1	C-MYC
Oncology Reports	29138864	ZEB2	mIR-200c	TGTCACCATGAAACCATTGC	RT-PCR primer	ZEB1	PIAS3
Oncology Reports	29138864	ZEB2	mIR-200c	AGGTAAAGTGCGCTTCCTCA	RT-PCR primer	ZEB1	PIAS3
Oncology Reports	29138866	HMGA2	N/A	GGAGTCCGCAGTCTTACGAG	RT-PCR primer	TWIST2	TWIST1
Oncology Reports	29138866	HMGA2	N/A	TCTGGAGGACCTGGTAGAGG	RT-PCR primer	TWIST2	TWIST1
Gene	29162510	CXCL12	N/A	CGTTGGACTTGGAAGG	RT-PCR primer	OPN	NDRG4
Oncology Reports	29192321	PTEN	miR-106b-5p	CTCGCTTCGGCAGCACA	RT-PCR primer	miR-106	RNU6
Oncology Reports	29192324	TGFB	N/A	CGACCACATAGGAAGTCCCAG	RT-PCR primer	ZEB1	FN1
Gene	29196257	SATB2	miR-875-5p	CGAATGGGCCTAAGATCCCG	RT-PCR primer	miR-875-5p	EGFR
Gene	29196257	SATB2	miR-875-5p	GGAGCCCAGCACTTTGATCT	RT-PCR primer	miR-875-5p	EGFR
Oncology Reports	29207176	P4HB	N/A	CTTCAGGTTCACCACCCAAGA	RT-PCR primer	ACTB	API5
Oncology Reports	29207176	P4HB	N/A	TGAAGGCTCCTCTCTGCTCAT	RT-PCR primer	ACTB	API5
Oncology Reports	29207180	PIK3R3	miR-411	TGCGTGTCGTGGAGTC	RT-PCR primer	miR-411	Possible universal reverse primer
Oncology Reports	29207180	PIK3R3	miR-411	TGGTGTCGTGGAGTCG	RT-PCR primer	RNU6	Possible universal reverse primer
miR-145	29217166	N/A	SOX-21 AS1	ACACTTGACAGGAGGACAGA	RT-PCR primer	miR-145	KCNJ6
miR-145	29217166	N/A	SOX-21 AS1	TTCAACAGTGAGTACATCATG	siRNA	miR-145 inhibitor	CACNB2
miR-145	29217166	N/A	SOX-21 AS1	CAAGGCGGGCTACGTAGCTTA	siRNA	SOX21-AS1	Non-targeting
miR-145	29217166	N/A	SOX-21 AS1	CTTAATTGCCTGATACGC	RT-PCR primer	SOX21-AS1	Non-targeting
miR-145	29217166	N/A	SOX-21 AS1	TTTGCTTTCGAGCTATGA	RT-PCR primer	SOX21-AS1	Non-targeting
C+G	29218103	PDCD4	miR-429	ACACCATGTATTCCGGGTCAAT	RT-PCR primer	GAPDH	GAPDHS
C+G	29218103	PDCD4	miR-429	TGTGGGCATCAATGGATTTGG	RT-PCR primer	GAPDH	GAPDHS
C+G	29218103	PDCD4	miR-429	GGGAGGAGGAATCGGACAG	RT-PCR primer	PDCD4	Non-targeting
C+G	29218103	PDCD4	miR-429	TATGTTGGGAGGCGTGGC	RT-PCR primer	PDCD4	Non-targeting
miR-145	29218252	SOX11	miR-145	GGTCGGGCAGGAAAGAGGGC	RT-PCR primer	RNU6	mTOR
Gene	29248580	AKT	miR-564	TGGTGTCGTGGAGTCG	RT-PCR primer	miR-564	Possible universal reverse primer
Gene	29248580	AKT	miR-564	CCAGTGCAGGGTCCGAGGT	RT-PCR primer	RNU6	Possible universal reverse primer
Oncology Reports	29251332	KpnB1	N/A	GCTGTTAGTGAGCTAAGTA	siRNA	Non-targeting	KPNB1
Gene	29274909	PAK1	N/A	CCTCCTCCGGTACCTATCGATAGAGAAATGT	Genomic PCR	CO	Non-targeting
Gene	29274909	PAK1	N/A	TTAACGGTACCTATCGATAGAGAAATGTTC	Genomic PCR	PAK1	Non-targeting
Oncology Reports	29286139	SKP2	N/A	GCTGAAGAGCAAGGGAGTG	RT-PCR primer	SKP2	Non-targeting
Oncology Reports	29286157	BRCA1	miR-212	GATGGATCCTAACGGAGAAGCACAGGTC	RT-PCR primer	BRCA1	ERGIC3
Oncology Reports	29286157	BRCA1	miR-212	GCGGAATTCACTATCACAATCAATCAATAG	RT-PCR primer	BRCA1	ERGIC3
Gene	29307852	TPI	N/A	TAAAATAAATACACAACCCTCCT	RT-PCR primer	ACTB	TFAM
Gene	29309884	PTEN	miR-93-5p	GGCAGCAAAGTTCTGAGACAC	RT-PCR primer	miR-93	KRAS
Gene	29309884	PTEN	miR-93-5p	GTGCAGGGTCCGAGGTATTC	RT-PCR primer	miR-93	Possible universal reverse primer
Oncology Reports	29328401	N/A	MEG3	GGCCUUCCUGAACACCUUA	siRNA	MEG3	H19
Oncology Reports	29328401	N/A	MEG3	UAAGGUGUUCAGGAAGGCC	siRNA	MEG3	H19
Oncology Reports	29328401	N/A	MEG3	GACGUGACAAGCAGGACAU	siRNA	MEG3	H19
Oncology Reports	29328401	N/A	MEG3	AUGUCCUGCUUGUCACGUC	siRNA	MEG3	H19
Oncology Reports	29328401	N/A	MEG3	CCUCUAGCUUGGAAAUGAA	siRNA	MEG3	H19
Oncology Reports	29328401	N/A	MEG3	UUCAUUUCCAAGCUAGAGG	siRNA	MEG3	H19
Oncology Reports	29328407	ERK1	N/A	CAGAUACUCUUUUAGACCATT	siRNA	ESR2	BECN1
Oncology Reports	29328407	ERK1	N/A	UGGUCUAAAAGAGUAUCGTG	siRNA	ESR2	BECN1
C+G	29328427	GSTP1	miR-133b	GTCGTATCCAGTGCAGGGTCCGAGGTATTCGCACTGGATACGAC	RT-PCR primer	miR-133b RT-primer	Non-targeting
Oncology Reports	29328466	ICT1	N/A	TTCTCCGAACGTGTCACGTCTCGAGACGTGACACGTTCGGAGAA	shRNA	MRPL58	Non-targeting
Oncology Reports	29328485	hnRNPA1	N/A	GTCTCCTCTGACTTCAACAGCG	RT-PCR primer	ACTB	GAPDH
Oncology Reports	29328485	hnRNPA1	N/A	ACCACCCTGTTGCTGTAGCCAA	RT-PCR primer	ACTB	GAPDH
Oncology Reports	29328486	TRAF5	N/A	ACTCCGCGGCGGAGGTCCTGGCCCTCAG	Genomic PCR	TAB1	MAP3K7
Oncology Reports	29328491	Rictor	miR-7a	CTCGCTTCGGCAGCACATATA	RT-PCR primer	miR-let-7a	RNU6
C+G	29355113	Slug	miR-34	ACAGUAGUCUGCACAUUGGUUA	RT-PCR primer	miR-34a	miR-199
Oncology Reports	29393407	PARP1	N/A	GAGACCCAAUAGGUUAAUTT	siRNA	PARP1	HIVEP2
Oncology Reports	29393407	PARP1	N/A	AUAAUUUCAUGAAGUGCUCTT	RT-PCR primer	GAPDH	PARP1
Oncology Reports	29393444	IL-6	N/A	TCCTCCTCTTCCTCCTCCTC	RT-PCR primer	CCND1	CHIC1
Oncology Reports	29393474	REC8	N/A	TTCGACCTGCTCATCTTCGG	RT-PCR primer	EGR1	KCNH2
Oncology Reports	29393474	REC8	N/A	CGATGCGTGAGTCCATGTGT	RT-PCR primer	EGR1	KCNH2
Oncology Reports	29393491	B3GNT8	N/A	CCAACCGCGAGAAGATGA	RT-PCR primer	GAPDH	ACTB
Oncology Reports	29393491	B3GNT8	N/A	CCAGAGGCGTACAGGGATAG	RT-PCR primer	GAPDH	ACTB
Oncology Reports	29393491	B3GNT8	N/A	TGGGATAACCTGCATCCACGGA	RT-PCR primer	GALNT1	DNAH2
Oncology Reports	29393491	B3GNT8	N/A	TTCCCAGCGACTCCAGAAACAC	RT-PCR primer	GALNT1	Non-targeting
Oncology Reports	29393501	N/A	XIST	CAGTGCGTGTCGTGGAGT	RT-PCR primer	miR-34a-5p	Possible universal reverse primer
Gene	29414692	LGMN	N/A	GCTCTTGGTGGATCATCAA	shRNA	LGMN	FOXO3
Gene	29414692	LGMN	N/A	GCATGTTCAATGGGAGCTTGGA	shRNA	LGMN	FOXO3
SGK	29422775	GPR137	N/A	GGACACTGAGCAAGAGAGGC	RT-PCR primer	GAPDH	Non-targeting
Gene	29427737	CDH1	miR-139-5p	CTCAACTGGTGTCGTGGA	RT-PCR primer	miR-139-5p	Possible universal reverse primer
Oncology Reports	29436681	ITGB8	miR-199a-3p	CCGGAATTCATGTCCCGCCCACGCTG	RT-PCR primer	ITGB8	Non-targeting
Oncology Reports	29436693	YAP	N/A	CGACATGACCAAGTGGGAGCAGAAGTA	RT-PCR primer	Talin-1	AMOTL2
Oncology Reports	29436693	YAP	N/A	TGGAGCACCTTTAACCTGCTTTCCATC	RT-PCR primer	Talin-1	AMOTL2
Oncology Reports	29436693	YAP	N/A	GACTGGCCCAGTGTTCTTCGCTTC	RT-PCR primer	FAK	ASTN2
Oncology Reports	29436693	YAP	N/A	GCTTCTGACAGAAGGAAAGCCAAC	RT-PCR primer	FAK	PTPRN2
Gene	29466765	GSK-3β	N/A	CTCCCCCGTTGACATAGTCG	RT-PCR primer	GSK3B	SGK2
Gene	29466765	GSK-3β	N/A	GCAGGAACCTGGAGTTTTCA	RT-PCR primer	GSK3B	SGK2
Oncology Reports	29484417	AQP4	miR-320a	TACATGGCTGGGACATTGAA	RT-PCR primer	ACTB	ACTA2
Oncology Reports	29484423	hnRNPA1	N/A	GTGTATGTGGCAATGCGTTC	RT-PCR primer	hnRNPA1	CDH1
Oncology Reports	29484423	hnRNPA1	N/A	TGCCCAGAAAATGAAAAAGG	RT-PCR primer	hnRNPA1	CDH1
Oncology Reports	29484437	PTEN	miR-181b	GTCGTATCCAGTGCGTGTCGTGGAGTCGGCAATTG	RT-PCR primer	miR-181	Non-targeting
Oncology Reports	29512765	KMT5A	N/A	TAGATCCGTCAGAAAATGGGC	RT-PCR primer	ACC	THRB
Gene	29524580	COX-2	miR-128	TGGTGTCGTGGAGTCG	RT-PCR primer	miR-128	Possible universal reverse primer
Gene	29524580	COX-2	miR-128	TGGTGTCGTGGAGTCG	RT-PCR primer	RNU6	Possible universal reverse primer
miR-145	29552756	N/A	miR-145	CAGCATACATGATTCCTTGTA	RT-PCR primer	miR-145	miR222HG
Gene	29559347	RGS17	miR-199	GGGAAGAGTTATGTAAGTGTTGGAAAGA	RT-PCR primer	miR-199	Non-targeting
Gene	29559347	RGS17	miR-199	AAAACTTCCCCTAACCCTTTC	RT-PCR primer	miR-199	Non-targeting
Oncology Reports	29565447	IL-6	N/A	CCCGAGCCGTGTTTCCT	RT-PCR primer	ACTB	ACTG1
Oncology Reports	29565463	Menin	miR-24	UCACAACCUCCUAGAAAGAGUAGA	siRNA	Non-targeting	GALNT17
Oncology Reports	29565463	Menin	miR-24	TCCACGACATACTCAGGGACAAC	RT-PCR primer	GAPDH	Non-targeting
Oncology Reports	29620223	Rad51	N/A	TCCAAGAAAAATCAAGCCTGTTG	RT-PCR primer	NBN	NLRP2
Oncology Reports	29620223	Rad51	N/A	AACTGAACGGAGGGATGGAA	RT-PCR primer	NBN	NLRP2
Oncology Reports	29620290	LOXL2	N/A	GCATATTGTTGGAGAAATCTGACTCT	RT-PCR primer	GAPDH	LOXL4
Oncology Reports	29620290	LOXL2	N/A	GCATATTGTTGGAGAAATCTGACTCT	RT-PCR primer	GAPDH	LOXL4
Gene	29653231	ECSM2	N/A	ACCTTCCACCTGTCACTC	RT-PCR primer	ACTB	RAET1K
Oncology Reports	29658596	TIMP2	miR-616	CGGCCCTTAACTCATTCTTT	RT-PCR primer	miR-616	DDIT3
Oncology Reports	29658596	TIMP2	miR-616	CTGTGTGCCACACAGTTTG	RT-PCR primer	miR-616	Non-targeting
Oncology Reports	29658610	IL-9	miR-155	TTTGGCACTAGCACATT	RT-PCR primer	miR-155	miR-96
Oncology Reports	29658610	IL-9	miR-155	TTTGGCACTAGCACATT	RT-PCR primer	miR-21	miR-96
C+G	29674277	N/A	FOXD2-AS1	ACAGACCGGTACAAGTGCAGA	RT-PCR primer	miR-143	miR-92a-3p
C+G	29674277	N/A	FOXD2-AS1	TGTCTTACACTACAGCCCATTTCCTT	RT-PCR primer	FOXD2-AS1	GPC6
Gene	29684484	CTD	miR-100HG	AAGTACGACGAGGTTCA	RT-PCR primer	KCDT13	Non-targeting
Gene	29684484	CTD	miR-100HG	CACCAGTCCAGACTACTT	RT-PCR primer	SERHL	TMEM232
Oncology Reports	29693129	HSPB8	N/A	CCTCCTTCTGCACACATTTGAA	RT-PCR primer	BCL2	CCND1
Oncology Reports	29693185	ACVR1	miR-384	CGGTTCACCCACCATAT	RT-PCR primer	CTNNB1	Non-targeting
Oncology Reports	29693187	N/A	MALAT1	GTGCAGGGTCCGAGGT	RT-PCR primer	miR-143	Possible universal reverse primer
Oncology Reports	29693191	PTTG1	miR-186	GCCGCAGTGGTTTTACCCT	RT-PCR primer	miR-186	miR-140
Gene	29709639	DNMT1	N/A	CCCACUUCACAUUCAAGAATT	siRNA	DNMT1	GNAO1
Gene	29709639	DNMT1	N/A	AAAAGGATCCGTGTCCTT	siRNA	DNMT1	Non-targeting
Gene	29709639	DNMT1	N/A	GAUCCCCAGAUGUCUCGCUAAUCUAUGGACAAUAGCGAAGAACAUCUGGUUA	siRNA	DNMT3B	DNMT3A
Gene	29709639	DNMT1	N/A	AGCUAAAAAACCAGAUGUCUCGUUUUUUUCCAUAGAUUAGCGAAGAACAUCUGGG	siRNA	DNMT3B	DNMT3A
SGK	29739299	GPR137	N/A	AAAGGGTGTAACGCAACTA	RT-PCR primer	GAPDH	ACTB
SGK	29739299	GPR137	N/A	GTGGACATCCGCAAAGAC	RT-PCR primer	GAPDH	ACTB
Oncology Reports	29749494	RPN2	N/A	TGTAGAAGCCAGGGCTCAT	RT-PCR primer	CASP3	CEP250
Oncology Reports	29749494	RPN2	N/A	CTATGGCTACGCTGTGGAGA	RT-PCR primer	CASP3	ZNHIT6
Oncology Reports	29749557	CIC-3	N/A	GAAGAGGUAUUGAAUGCUA	siRNA	CLCN3	SRP54
Oncology Reports	29750300	OCLN	N/A	CCUUUUAGGAGGUAGUGUATT	siRNA	Non-targeting	OCLN
Oncology Reports	29750311	iASPP	miR-150	CTCAACTGGTGTCGTGGA	RT-PCR primer	miR-150	Possible universal reverse primer
Oncology Reports	29767256	AKT	N/A	TGGCAACGCTGTCCTGTG	RT-PCR primer	FAS	CD80
Oncology Reports	29767256	AKT	N/A	CCTTTTGCCAGTAGATGCGAG	RT-PCR primer	FAS	CD80
Oncology Reports	29767256	AKT	N/A	CAGGTTATATCTCATCTTTGAG	RT-PCR primer	BCL2	CDK1
Oncology Reports	29767256	AKT	N/A	GTTGAGTAACGAGCTGACCCC	RT-PCR primer	BCL2	CDK1
Oncology Reports	29767256	AKT	N/A	ATTCCAGAACAGGAGTACAGCTGT	RT-PCR primer	MCL1	PCNA
Oncology Reports	29767256	AKT	N/A	CAGATGTACCCCTTGTTGTAGAGT	RT-PCR primer	MCL1	PCNA
Oncology Reports	29767256	AKT	N/A	ACCATAACCCACCACAGC	RT-PCR primer	BIRC5	PTEN
Oncology Reports	29767256	AKT	N/A	CAGTTCGTCCCTTTCCAG	RT-PCR primer	BIRC5	PTEN
Oncology Reports	29767256	AKT	N/A	GACTTGAGTTGGGAGGGGAA	RT-PCR primer	BAX	VEGFA
Oncology Reports	29767256	AKT	N/A	GAGGCTCAGCGCCAGGGCTGGG	RT-PCR primer	BAX	VEGFA
Oncology Reports	29767268	CHAF1B	N/A	GCTGGTCTCCGTATGTCC	RT-PCR primer	ACTB	Non-targeting
Oncology Reports	29767268	CHAF1B	N/A	TAGATGCTCCCAATGCGG	RT-PCR primer	ACTB	Non-targeting
Gene	29783075	PTEN	miR-19a	GTGCAGGGTCCGAGGTATTC	RT-PCR primer	miR-19a	Possible universal reverse primer
Oncology Reports	29845219	c-FLIP	miR-218	GTGCAGGGTCCGAGGT	RT-PCR primer	miR-218	Possible universal reverse primer
Gene	29886033	NAMPT	miR-206	GCGAGCACAGAATTACGACTCACTATAGGTTTTTTTTTTTTAG	RT-PCR primer	GAPDH RT primer	Possible universal reverse primer
Oncology Reports	29901115	TNFRSF21	miR-20a-5p	CGACAGTGACCGATTTCTCCT	RT-PCR primer	miR-20a	miR-29c
Oncology Reports	29901115	TNFRSF21	miR-20a-5p	GTGCAGGGTCCGAGGTATTC	RT-PCR primer	miR-20a-5p	Possible universal reverse primer
Oncology Reports	29901155	GPR120	N/A	CACAGCACAGCCAGGAAGG	RT-PCR primer	COX2	ACKR3
Oncology Reports	29901155	GPR120	N/A	GTTCCCTGGCTCTGAGTAGTCGA	RT-PCR primer	COX2	ACKR3
Oncology Reports	29901155	GPR120	N/A	CCGAGGATCTGATGACGATTA	RT-PCR primer	IL8	LY96
Oncology Reports	29901155	GPR120	N/A	GGCTCCCAGAAATAGCTTCAA	RT-PCR primer	IL8	LY96
Oncology Reports	29901155	GPR120	N/A	TGCAATGGATCAAGGACCAGAGG	RT-PCR primer	VEGFA	TLR4
Oncology Reports	29901155	GPR120	N/A	TGCAGCCAGCAAGAAGCATCAG	RT-PCR primer	VEGFA	TLR4
Oncology Reports	29901157	POU5F1	N/A	AGGGCTTCTCCTTCTGGGTCT	RT-PCR primer	POU5F1	STAT3
Oncology Reports	29901160	Trop2	N/A	TGTCCTGATGTGATATGTCTGAG	RT-PCR primer	TROP2	KDR
Oncology Reports	29901160	Trop2	N/A	GGGTGAGAGTGGGTTGGG	RT-PCR primer	TROP2	KDR
Oncology Reports	29901162	SETDB1	N/A	TAAGAAGCTGCTGTGCTACG	RT-PCR primer	ACTB	Non-targeting
Oncology Reports	29901162	SETDB1	N/A	AAGACGTACTCAGGCCATGTCC	RT-PCR primer	SETDB1	TIAM1
Oncology Reports	29901162	SETDB1	N/A	GACCCAAATGTCGCAGTCAG	RT-PCR primer	SETDB1	TIAM1
Oncology Reports	29901201	CDK1	N/A	CAGTCAGACCAAAATACCTACTGGGT	RT-PCR primer	CDK1	CCNB1
Oncology Reports	29901201	CDK1	N/A	ACACCAACCAGCTGCAGCATCTTCTT	RT-PCR primer	CDK1	CCNB1
Oncology Reports	29901203	p21	N/A	GTGGACATCCGCAAAGAC	RT-PCR primer	GAPDH	ACTB
Oncology Reports	29901203	p21	N/A	AAAGGGTGTAACGCAACTA	RT-PCR primer	GAPDH	ACTB
Gene	29908280	N/A	UCA1	GUGAAGACAAUCAACUCAAUU	siRNA	UCA1	AREL1
Gene	29908280	N/A	UCA1	CCAGCCAUACAGGACCAGAUU	siRNA	UCA1	Non-targeting
Gene	29944950	H3K4	N/A	TGCTTGGGATAAAGCCTCTTCAGG	RT-PCR primer	MLL2	NSD3
Gene	29969696	TGFβR1	miR-497	CCAGTGCAGGGTCCGAGGTA	RT-PCR primer	miR-497-5p	Possible universal reverse primer
Gene	29969696	TGFβR1	miR-497	CCAGTGCAGGGTCCGAGGTA	RT-PCR primer	U48	Possible universal reverse primer
Gene	30010037	LATS2	N/A	AGATGTGGATCAGCAAGCAG	RT-PCR primer	GAPDH	ACTB
Gene	30010037	LATS2	N/A	GCGCAGTTAGTTTTGTCA	RT-PCR primer	GAPDH	ENOX1
Oncology Reports	30015962	MTDH	N/A	AAGCAGTGCAAAACAGTTCACG	RT-PCR primer	GAPDH	MTDH
Oncology Reports	30015962	MTDH	N/A	GCACCTTATCACGTTTACGCT	RT-PCR primer	GAPDH	MTDH
C+G	30032142	WNT5A	miR-374a	ACACGATGGTCAAAGCTAGTCGTAG	RT-PCR primer	WNT5A	Non-targeting
C+G	30032142	WNT5A	miR-374a	ACGGTCAGTTGTTCAGTTCC	RT-PCR primer	WNT5A	Non-targeting
Oncology Reports	30066886	N/A	GAS5	CTCCATCCTGGCTCGCTGT	RT-PCR primer	ACTB	Non-targeting
Oncology Reports	30066895	FOXM1	miR-320a	ACACCATGTATTCCGGGTCAAT	RT-PCR primer	RNU6	GAPDHS
Oncology Reports	30066895	FOXM1	miR-320a	TGTGGGCATCAATGATTTGG	RT-PCR primer	RNU6	Non-targeting
Oncology Reports	30066899	CCND1	miR-7a	AACATGTACAGTCCATGGATG	RT-PCR primer	5S rRNA	Non-targeting
Gene	30098425	N/A	THOR	GGCCCAGAATGCAGTTCGCCTT	RT-PCR primer	ACTB	CTNNB1
Gene	30098425	N/A	THOR	AATGGCACCCTGCTCACGCA	RT-PCR primer	ACTB	CTNNB1
Gene	30098431	N/A	SNHG12	GAAGTCCAAGAACCACATCCA	RT-PCR primer	GAPDH	E2F1
Gene	30098431	N/A	SNHG12	GCAGCTGCGTAGTACAGATATT	RT-PCR primer	GAPDH	E2F1
Gene	30098431	N/A	SNHG12	GUGCUGCAAUCAACUUUAAUU	siRNA	SNHG12-1	CPNE4
Gene	30098431	N/A	SNHG12	UUCAGAGUUGCAAAUUGACUU	siRNA	SNHG12-2	Non-targeting
Gene	30098431	N/A	SNHG12	UUACAAUCGUUAGAGUCGAUU	siRNA	SNHG12-3	Non-targeting
Oncology Reports	30106439	BCL2	N/A	GCGTTACGATCGCCTCCATCA	RT-PCR primer	BCL-2	Non-targeting
Oncology Reports	30106440	SET7	N/A	CACTGGTGCCCAGGTGTACT	RT-PCR primer	SET7/9	IGFBP7
Oncology Reports	30106442	ETS1	miR-874-3p	CCACCACTACTACCGAAA	RT-PCR primer	ETS1	Non-targeting
Oncology Reports	30106442	ETS1	miR-874-3p	AACACTTCTGCTTGATGGC	RT-PCR primer	ETS1	ZNF449
Oncology Reports	30132562	SOX9	N/A	GCAGTAATGGGTTACTTCTGAAAC	RT-PCR primer	SOX9	PPIA
Oncology Reports	30132562	SOX9	N/A	TGCCTCAGGTAATACATTACAGAC	RT-PCR primer	SOX9	PPIA
Oncology Reports	30132562	SOX9	N/A	AGCTCTGGAGACTTCTGAACGAGAG	RT-PCR primer	PPIA	SOX9
Oncology Reports	30132562	SOX9	N/A	CGTTCTTCACCGACTTCCTCC	RT-PCR primer	PPIA	SOX9
miR-145	30157476	N/A	KCNQ1OT1	GGTCGGGCAGGAAAGAGGGC	RT-PCR primer	RNU6	mTOR
Gene	30179681	TCF7	miR-513c	CAACCUCCUAGAAAGAGUAGA	siRNA	Non-targeting	GALNT16
Gene	30180963	NGN-3	N/A	TATACCCCTGCATTGACAGACA	RT-PCR primer	C-PEPTIDE	INSIG2
Gene	30180963	NGN-3	N/A	CTACACACCGCATTACACTGG	RT-PCR primer	C-PEPTIDE	INSIG2
Gene	30180963	NGN-3	N/A	TGTGGGCATCAATGGATTTGG	RT-PCR primer	GAPDH	GAPDHS
Gene	30180963	NGN-3	N/A	ACACCATGTATTCCGGGTCAAT	RT-PCR primer	GAPDH	GAPDHS
Gene	30180963	NGN-3	N/A	TCCTGGAAATGTCTCTGTACCC	RT-PCR primer	GCG	GLP2R
Gene	30180963	NGN-3	N/A	GGCGTTCTCTATCGTCTGCC	RT-PCR primer	GCG	GLP2R
Gene	30180963	NGN-3	N/A	GAGAGTCAGGTCAAGGTCTGGTT	RT-PCR primer	ISL-1	NKX6-1
Gene	30180963	NGN-3	N/A	ACTTGTGCTTCTTCAACAGCTGCG	RT-PCR primer	ISL-1	NKX6-1
Gene	30180963	NGN-3	N/A	TGGCTATCCATTCCATTTGACC	RT-PCR primer	SST	SSTR2
Gene	30180963	NGN-3	N/A	AGGACTGCATTGCTTGTCAGG	RT-PCR primer	SST	SSTR2
Gene	30201337	CCND1	Let-7a-5p	CGGCCTTCCTGAACACCTTAG	RT-PCR primer	CCND1	H19
Gene	30201337	CCND1	Let-7a-5p	GCTTGAGCTGGGTAGCACCATT	RT-PCR primer	CCND1	H19
Gene	30201338	KLF5	miR-143	GGCACTGCTGAAGGCATCTC	RT-PCR primer	miR-145	IL10
Oncology Reports	30226542	N/A	LINC01296	AGAGAAGTGGGGTGGCTT	RT-PCR primer	GAPDH	ACTB
Oncology Reports	30226542	N/A	LINC01296	ACTGGAACGTGAAGGTG	RT-PCR primer	GAPDH	Non-targeting
Oncology Reports	30226546	FAP	N/A	TGTTGCGTAAGGCTTGTGTTC	RT-PCR primer	SPINK5	ZNF662
Oncology Reports	30226561	CDK1	N/A	UAAUAGUAGUUGUAGACCC	siRNA	MIF	Non-targeting
C+G	30250547	N/A	MALAT1	UCACAACCUCCUAGAAAGAGUAGA	mimic	Non-targeting	GALNT16
miR-145	30304349	N/A	CircRNA_001569	GGAGCATACCTGAAGAGCCAGCTGTG	siRNA	NR4A2	CFLAR
miR-145	30304349	N/A	CircRNA_001569	ATCCGTTCGATGGCCTCTACACTG	siRNA	NR4A2	NPRL3
miR-145	30405771	TAGLN2	miR-145	AGTCCAGTTTTCCCAGGAATCCCT	RT-PCR primer	miR-145 RT primer	miR-145
SGK	30450850	RPS15A	N/A	GAGACCTTCAACCCAGCC	RT-PCR primer	ACTB	LINC01123
miR-145	30485502	TUSC3	miR-145	CAGCATACATGATTCCTTGTA	RT-PCR primer	miR-145	miR222HG
miR-145	30525209	ZEB2	miR-145	ACACTCCAAGGGCTGTAACGGGTGCCGGAA	RT-PCR primer	RNU6	KLF7
miR-145	30652343	PLCE1	miR-145	CUAGUGGUCCUAAACAUUUCAC	siRNA	miR-145	miR-203
miR-145	30652343	PLCE1	miR-145	GUGAAAUGUUUAGGACCACUAG	siRNA	miR-145	miR-203
C+G	30720173	CUL4A	miR-363-3p	AUUGGAACGAUACAGAGAAGAUU	siRNA	Non-targeting	RNU6
C+G	30728036	BRD4	miR-188-3p	CACCATGTTGGCCAGGCTGGT	RT-PCR primer	LINC00346	LOC107987464
C+G	30728036	BRD4	miR-188-3p	CCGGAAGCACAGTGGTCTAAAAGTACTCGAGTACTTTTAGACCACTGTGCTTTTTTTG	shRNA	LINC00346	Non-targeting
C+G	30859368	PVT1	mIR-216b	CTGATGTACCAGTTGGGGAA	RT-PCR primer	GAPDH	IL1B
C+G	30859368	PVT1	mIR-216b	TGAACTGAAAGCTCTCCACC	RT-PCR primer	GAPDH	IL1B
C+G	30859368	PVT1	mIR-216b	GCCGCGCTAAAGTGCTTATAGTG	RT-PCR primer	miR-216b	miR-20a
miR-145	30864742	CCND2	miR-145	CAGCCGTCCACTTCAGC	RT-PCR primer	CCND2	HMGA2
miR-145	30864742	CCND2	miR-145	TGCCTTTGGGTCTTCC	RT-PCR primer	CCND2	HMGA2
C+G	31272718	PLAC8	N/A	CAAGCGGCCAGGGAGAGATGAC	RT-PCR primer	MDR1	EXOC7
C+G	31272718	PLAC8	N/A	GGCATTGCTGGTGAGCTCGTGTA	RT-PCR primer	MDR1	EXOC7
C+G	31272718	PLAC8	N/A	ATTCCTCTGGAAGGGAGAGAT	RT-PCR primer	MRP	EXOC7
C+G	31272718	PLAC8	N/A	GAGCTGGTCTCTTGGGAGG	RT-PCR primer	MRP	EXOC7
C+G	31272718	PLAC8	N/A	ATGTAGGCATCGGTCTCC	RT-PCR primer	PD-L1	EXOC7
C+G	31272718	PLAC8	N/A	TAAACGCTGCTTGTGTTTGT	RT-PCR primer	PD-L1	EXOC7
C+G	31272718	PLAC8	N/A	AAGATGAGCACGGGCGAGA	RT-PCR primer	PLAC8	EXOC7
C+G	31272718	PLAC8	N/A	GGAGTATTTCCAGGACAACAGC	RT-PCR primer	PLAC8	EXOC7
miR-145	31298334	ADAM19	miR-145	ATTGGAACGATACAGAGAAGATT	siRNA	Non-targeting	RNU6
miR-145	31298334	ADAM19	miR-145	GGAACGCTTCACGAATTTG	siRNA	Non-targeting	RNU6
C+G	31492499	N/A	Hsa_circ_0035483	AACUGGCCCUCAAAGUCCCGCU	mimic	miR-335	miR-193
miR-145	31701767	N/A	Circ-PRMT5	GTCGTATCCAGTGCGTGTCG	RT-PCR primer	miR-1304	Non-targeting
C+G	31807027	SOS1	miR-152-3p	GGAACUUAGCCACUGUGAAUU	mimic	Non-targeting	miR-27a
C+G	31807027	SOS1	miR-152-3p	TAATTAGAATTAATTTGACT	RT-PCR primer	RNU6	LSM2
Gene	26719042	REG3A	N/A	TGCACAGTGTCACGAACAGA	RT-PCR primer	CCND1	CDK6
Gene	26719042	REG3A	N/A	ACCTCGGAGAAGGCTAAACA	RT-PCR primer	CCND1	Non-targeting
Gene	19799973	LATS1/2	N/A	CUUCCUCUCUUUCUCUCCCUUGGA	siRNA	Non-targeting	STYXL2
Gene	26719042	REG3A	N/A	GTGTATGCGTCGGCTTCA	RT-PCR primer	STAT3	STAT3 Intron
Gene	21784138	TBX3	N/A	AGCTCTAGCTAGCAGCACTCGACC	Genomic PCR	TBX3	P3H2
